# Supplementary material for: Optimized criteria for locomotion-based healthspan evaluation in C. elegans using the WorMotel system
Source: PLoS One. 2020 Mar 3;15(3):e0229583. doi: 10.1371/journal.pone.0229583 (PMC7053758; doi:10.1371/journal.pone.0229583)
Supplement: S1 Table — Correlation of the activity values based on either median, peak, maximal (99th percentile) or integral values (see Methods) was tested with a linear regression model for each strain (Column D) and time interval (column E). R2-values (column C) show that peak activity correlates well with 99th percentile value, while median and integral values correlate well with each other. Correlation becomes stronger with increasing time interval. (XLSX) [file pone.0229583.s013.xlsx]

## Sheet: S1 Table
Metric #1	Metric #2	R-squared	Strain	Time interval
Peak	Maximal activity	0.986	EV	5 sec
Peak	Maximal activity	0.982	daf-2	5 sec
Peak	Maximal activity	0.985	daf-16	5 sec
Peak	Integral	0.767	EV	5 sec
Peak	Integral	0.798	daf-2	5 sec
Peak	Integral	0.728	daf-16	5 sec
Peak	Median	0.424	EV	5 sec
Peak	Median	0.397	daf-2	5 sec
Peak	Median	0.355	daf-16	5 sec
Maximal activity	Integral	0.721	EV	5 sec
Maximal activity	Integral	0.748	daf-2	5 sec
Maximal activity	Integral	0.683	daf-16	5 sec
Maximal activity	Median	0.378	EV	5 sec
Maximal activity	Median	0.349	daf-2	5 sec
Maximal activity	Median	0.321	daf-16	5 sec
Integral	Median	0.896	EV	5 sec
Integral	Median	0.879	daf-2	5 sec
Integral	Median	0.871	daf-16	5 sec
Peak	Maximal activity	0.993	EV	20 sec
Peak	Maximal activity	0.987	daf-2	20 sec
Peak	Maximal activity	0.989	daf-16	20 sec
Peak	Integral	0.782	EV	20 sec
Peak	Integral	0.788	daf-2	20 sec
Peak	Integral	0.732	daf-16	20 sec
Peak	Median	0.482	EV	20 sec
Peak	Median	0.493	daf-2	20 sec
Peak	Median	0.421	daf-16	20 sec
Maximal activity	Integral	0.758	EV	20 sec
Maximal activity	Integral	0.754	daf-2	20 sec
Maximal activity	Integral	0.694	daf-16	20 sec
Maximal activity	Median	0.46	EV	20 sec
Maximal activity	Median	0.455	daf-2	20 sec
Maximal activity	Median	0.387	daf-16	20 sec
Integral	Median	0.904	EV	20 sec
Integral	Median	0.925	daf-2	20 sec
Integral	Median	0.9	daf-16	20 sec
Peak	Maximal activity	0.996	EV	60 sec
Peak	Maximal activity	0.994	daf-2	60 sec
Peak	Maximal activity	0.993	daf-16	60 sec
Peak	Integral	0.824	EV	60 sec
Peak	Integral	0.824	daf-2	60 sec
Peak	Integral	0.764	daf-16	60 sec
Peak	Median	0.63	EV	60 sec
Peak	Median	0.627	daf-2	60 sec
Peak	Median	0.549	daf-16	60 sec
Maximal activity	Integral	0.806	EV	60 sec
Maximal activity	Integral	0.809	daf-2	60 sec
Maximal activity	Integral	0.733	daf-16	60 sec
Maximal activity	Median	0.613	EV	60 sec
Maximal activity	Median	0.609	daf-2	60 sec
Maximal activity	Median	0.517	daf-16	60 sec
Integral	Median	0.935	EV	60 sec
Integral	Median	0.94	daf-2	60 sec
Integral	Median	0.931	daf-16	60 sec
Peak	Maximal activity	0.996	EV	80 sec
Peak	Maximal activity	0.996	daf-2	80 sec
Peak	Maximal activity	0.994	daf-16	80 sec
Peak	Integral	0.836	EV	80 sec
Peak	Integral	0.845	daf-2	80 sec
Peak	Integral	0.784	daf-16	80 sec
Peak	Median	0.668	EV	80 sec
Peak	Median	0.706	daf-2	80 sec
Peak	Median	0.603	daf-16	80 sec
Maximal activity	Integral	0.84	EV	80 sec
Maximal activity	Integral	0.84	daf-2	80 sec
Maximal activity	Integral	0.773	daf-16	80 sec
Maximal activity	Median	0.653	EV	80 sec
Maximal activity	Median	0.679	daf-2	80 sec
Maximal activity	Median	0.669	daf-16	80 sec
Integral	Median	0.945	EV	80 sec
Integral	Median	0.946	daf-2	80 sec
Integral	Median	0.969	daf-16	80 sec
Peak	Maximal activity	0.997	EV	100 sec
Peak	Maximal activity	0.997	daf-2	100 sec
Peak	Maximal activity	0.995	daf-16	100 sec
Peak	Integral	0.846	EV	100 sec
Peak	Integral	0.85	daf-2	100 sec
Peak	Integral	0.797	daf-16	100 sec
Peak	Median	0.707	EV	100 sec
Peak	Median	0.692	daf-2	100 sec
Peak	Median	0.636	daf-16	100 sec
Maximal activity	Integral	0.833	EV	100 sec
Maximal activity	Integral	0.838	daf-2	100 sec
Maximal activity	Integral	0.773	daf-16	100 sec
Maximal activity	Median	0.694	EV	100 sec
Maximal activity	Median	0.679	daf-2	100 sec
Maximal activity	Median	0.61	daf-16	100 sec
Integral	Median	0.951	EV	100 sec
Integral	Median	0.949	daf-2	100 sec
Integral	Median	0.946	daf-16	100 sec
Peak	Maximal activity	0.998	EV	150 sec
Peak	Maximal activity	0.998	daf-2	150 sec
Peak	Maximal activity	0.997	daf-16	150 sec
Peak	Integral	0.86	EV	150 sec
Peak	Integral	0.877	daf-2	150 sec
Peak	Integral	0.83	daf-16	150 sec
Peak	Median	0.748	EV	150 sec
Peak	Median	0.776	daf-2	150 sec
Peak	Median	0.712	daf-16	150 sec
Maximal activity	Integral	0.868	EV	150 sec
Maximal activity	Integral	0.869	daf-2	150 sec
Maximal activity	Integral	0.842	daf-16	150 sec
Maximal activity	Median	0.746	EV	150 sec
Maximal activity	Median	0.767	daf-2	150 sec
Maximal activity	Median	0.755	daf-16	150 sec
Integral	Median	0.961	EV	150 sec
Integral	Median	0.966	daf-2	150 sec
Integral	Median	0.978	daf-16	150 sec
Peak	Maximal activity	0.998	EV	200 sec
Peak	Maximal activity	0.998	daf-2	200 sec
Peak	Maximal activity	0.996	daf-16	200 sec
Peak	Integral	0.882	EV	200 sec
Peak	Integral	0.89	daf-2	200 sec
Peak	Integral	0.847	daf-16	200 sec
Peak	Median	0.799	EV	200 sec
Peak	Median	0.811	daf-2	200 sec
Peak	Median	0.759	daf-16	200 sec
Maximal activity	Integral	0.887	EV	200 sec
Maximal activity	Integral	0.884	daf-2	200 sec
Maximal activity	Integral	0.866	daf-16	200 sec
Maximal activity	Median	0.799	EV	200 sec
Maximal activity	Median	0.805	daf-2	200 sec
Maximal activity	Median	0.799	daf-16	200 sec
Integral	Median	0.969	EV	200 sec
Integral	Median	0.969	daf-2	200 sec
Integral	Median	0.981	daf-16	200 sec
Peak	Maximal activity	0.99	EV	250 sec
Peak	Maximal activity	0.998	daf-2	250 sec
Peak	Maximal activity	0.998	daf-16	250 sec
Peak	Integral	0.892	EV	250 sec
Peak	Integral	0.903	daf-2	250 sec
Peak	Integral	0.862	daf-16	250 sec
Peak	Median	0.826	EV	250 sec
Peak	Median	0.844	daf-2	250 sec
Peak	Median	0.794	daf-16	250 sec
Maximal activity	Integral	0.901	EV	250 sec
Maximal activity	Integral	0.901	daf-2	250 sec
Maximal activity	Integral	0.881	daf-16	250 sec
Maximal activity	Median	0.832	EV	250 sec
Maximal activity	Median	0.841	daf-2	250 sec
Maximal activity	Median	0.833	daf-16	250 sec
Integral	Median	0.973	EV	250 sec
Integral	Median	0.978	daf-2	250 sec
Integral	Median	0.984	daf-16	250 sec
Peak	Maximal activity	0.999	EV	300 sec
Peak	Maximal activity	0.999	daf-2	300 sec
Peak	Maximal activity	0.997	daf-16	300 sec
Peak	Integral	0.904	EV	300 sec
Peak	Integral	0.912	daf-2	300 sec
Peak	Integral	0.882	daf-16	300 sec
Peak	Median	0.86	EV	300 sec
Peak	Median	0.86	daf-2	300 sec
Peak	Median	0.83	daf-16	300 sec
Maximal activity	Integral	0.896	EV	300 sec
Maximal activity	Integral	0.906	daf-2	300 sec
Maximal activity	Integral	0.866	daf-16	300 sec
Maximal activity	Median	0.851	EV	300 sec
Maximal activity	Median	0.854	daf-2	300 sec
Maximal activity	Median	0.812	daf-16	300 sec
Integral	Median	0.976	EV	300 sec
Integral	Median	0.981	daf-2	300 sec
Integral	Median	0.98	daf-16	300 sec
Peak	Maximal activity	1	EV	540 sec
Peak	Maximal activity	1	daf-2	540 sec
Peak	Maximal activity	1	daf-16	540 sec
Peak	Integral	0.956	EV	540 sec
Peak	Integral	0.959	daf-2	540 sec
Peak	Integral	0.941	daf-16	540 sec
Peak	Median	0.952	EV	540 sec
Peak	Median	0.958	daf-2	540 sec
Peak	Median	0.953	daf-16	540 sec
Maximal activity	Integral	0.958	EV	540 sec
Maximal activity	Integral	0.962	daf-2	540 sec
Maximal activity	Integral	0.945	daf-16	540 sec
Maximal activity	Median	0.954	EV	540 sec
Maximal activity	Median	0.961	daf-2	540 sec
Maximal activity	Median	0.94	daf-16	540 sec
Integral	Median	0.989	EV	540 sec
Integral	Median	0.988	daf-2	540 sec
Integral	Median	0.989	daf-16	540 sec
