# Supplementary material for: Optimized criteria for locomotion-based healthspan evaluation in C. elegans using the WorMotel system
Source: PLoS One. 2020 Mar 3;15(3):e0229583. doi: 10.1371/journal.pone.0229583 (PMC7053758; doi:10.1371/journal.pone.0229583)
Supplement: S2 Table — Overall variation was calculated for pooled (per genotype) activity data based on either median, peak, maximal (99th p = 99th percentile) or integral values (see methods), as calculated for each time interval (column D). Differences (columns A vs B) were compared via Kruskal-Wallis testing (column C: multiple testing-corrected p-values). Bold red: p-values indicative of statistically significant differences. (XLSX) [file pone.0229583.s014.xlsx]

## Sheet: S2 Table
Metric #1	Metric #2	p-value (Kruskal-Wallis)	Strain	Time-interval
Median	Peak	3.76826e-09	EV	5sec
Median	Maximal activity	3.76826e-09	EV	5sec
Median	Integral	6.82291e-07	EV	5sec
Peak	Maximal activity	0.999993	EV	5sec
Peak	Integral	1.99868e-06	EV	5sec
Maximal activity	Integral	2.2967e-06	EV	5sec
Median	Peak	3.76826e-09	EV	20sec
Median	Maximal activity	3.76826e-09	EV	20sec
Median	Integral	5.85851e-05	EV	20sec
Peak	Maximal activity	0.999893	EV	20sec
Peak	Integral	7.24758e-07	EV	20sec
Maximal activity	Integral	5.02769e-07	EV	20sec
Median	Peak	3.7683e-09	EV	60sec
Median	Maximal activity	3.76827e-09	EV	60sec
Median	Integral	0.0190208	EV	60sec
Peak	Maximal activity	0.996706	EV	60sec
Peak	Integral	4.22888e-06	EV	60sec
Maximal activity	Integral	1.40566e-06	EV	60sec
Median	Peak	3.76935e-09	EV	80sec
Median	Maximal activity	3.76846e-09	EV	80sec
Median	Integral	0.0550431	EV	80sec
Peak	Maximal activity	0.996428	EV	80sec
Peak	Integral	5.38471e-06	EV	80sec
Maximal activity	Integral	1.7519e-06	EV	80sec
Median	Peak	3.82657e-09	EV	100sec
Median	Maximal activity	3.78518e-09	EV	100sec
Median	Integral	0.137463	EV	100sec
Peak	Maximal activity	0.998067	EV	100sec
Peak	Integral	1.22702e-05	EV	100sec
Maximal activity	Integral	5.08096e-06	EV	100sec
Median	Peak	4.72463e-09	EV	150sec
Median	Maximal activity	4.197e-09	EV	150sec
Median	Integral	0.229568	EV	150sec
Peak	Maximal activity	0.999342	EV	150sec
Peak	Integral	2.71978e-05	EV	150sec
Maximal activity	Integral	1.50549e-05	EV	150sec
Median	Peak	7.71884e-09	EV	200sec
Median	Maximal activity	5.63221e-09	EV	200sec
Median	Integral	0.303126	EV	200sec
Peak	Maximal activity	0.999512	EV	200sec
Peak	Integral	4.08188e-05	EV	200sec
Maximal activity	Integral	2.35073e-05	EV	200sec
Median	Peak	8.99376e-08	EV	250sec
Median	Maximal activity	3.42544e-08	EV	250sec
Median	Integral	0.502917	EV	250sec
Peak	Maximal activity	0.998021	EV	250sec
Peak	Integral	8.88095e-05	EV	250sec
Maximal activity	Integral	3.92975e-05	EV	250sec
Median	Peak	9.44796e-06	EV	300sec
Median	Maximal activity	5.53091e-06	EV	300sec
Median	Integral	0.871706	EV	300sec
Peak	Maximal activity	0.999552	EV	300sec
Peak	Integral	0.000253157	EV	300sec
Maximal activity	Integral	0.000158845	EV	300sec
Median	Peak	0.180692	EV	540sec
Median	Maximal activity	0.201043	EV	540sec
Median	Integral	0.999819	EV	540sec
Peak	Maximal activity	0.999944	EV	540sec
Peak	Integral	0.210383	EV	540sec
Maximal activity	Integral	0.232942	EV	540sec
Median	Peak	3.76826e-09	daf-2	5sec
Median	Maximal activity	3.76826e-09	daf-2	5sec
Median	Integral	6.39416e-07	daf-2	5sec
Peak	Maximal activity	0.999899	daf-2	5sec
Peak	Integral	2.98139e-05	daf-2	5sec
Maximal activity	Integral	4.06211e-05	daf-2	5sec
Median	Peak	3.76826e-09	daf-2	20sec
Median	Maximal activity	3.76826e-09	daf-2	20sec
Median	Integral	0.00441149	daf-2	20sec
Peak	Maximal activity	0.992456	daf-2	20sec
Peak	Integral	1.74986e-07	daf-2	20sec
Maximal activity	Integral	8.15321e-07	daf-2	20sec
Median	Peak	3.76826e-09	daf-2	60sec
Median	Maximal activity	3.76826e-09	daf-2	60sec
Median	Integral	0.0242479	daf-2	60sec
Peak	Maximal activity	0.994737	daf-2	60sec
Peak	Integral	1.77666e-07	daf-2	60sec
Maximal activity	Integral	4.49048e-08	daf-2	60sec
Median	Peak	3.76826e-09	daf-2	80sec
Median	Maximal activity	3.76826e-09	daf-2	80sec
Median	Integral	0.0447833	daf-2	80sec
Peak	Maximal activity	0.989749	daf-2	80sec
Peak	Integral	1.45776e-07	daf-2	80sec
Maximal activity	Integral	2.6569e-08	daf-2	80sec
Median	Peak	3.76828e-09	daf-2	100sec
Median	Maximal activity	3.76826e-09	daf-2	100sec
Median	Integral	0.0926863	daf-2	100sec
Peak	Maximal activity	0.993426	daf-2	100sec
Peak	Integral	1.31416e-07	daf-2	100sec
Maximal activity	Integral	3.02832e-08	daf-2	100sec
Median	Peak	3.7684e-09	daf-2	150sec
Median	Maximal activity	3.76828e-09	daf-2	150sec
Median	Integral	0.246527	daf-2	150sec
Peak	Maximal activity	0.994372	daf-2	150sec
Peak	Integral	3.33929e-08	daf-2	150sec
Maximal activity	Integral	1.00355e-08	daf-2	150sec
Median	Peak	3.79162e-09	daf-2	200sec
Median	Maximal activity	3.77042e-09	daf-2	200sec
Median	Integral	0.557822	daf-2	200sec
Peak	Maximal activity	0.987969	daf-2	200sec
Peak	Integral	6.27559e-08	daf-2	200sec
Maximal activity	Integral	1.18694e-08	daf-2	200sec
Median	Peak	5.56478e-09	daf-2	250sec
Median	Maximal activity	4.028e-09	daf-2	250sec
Median	Integral	0.834902	daf-2	250sec
Peak	Maximal activity	0.99094	daf-2	250sec
Peak	Integral	1.56363e-07	daf-2	250sec
Maximal activity	Integral	3.03402e-08	daf-2	250sec
Median	Peak	3.71198e-08	daf-2	300sec
Median	Maximal activity	1.0531e-08	daf-2	300sec
Median	Integral	0.896534	daf-2	300sec
Peak	Maximal activity	0.993524	daf-2	300sec
Peak	Integral	1.07327e-06	daf-2	300sec
Maximal activity	Integral	2.51611e-07	daf-2	300sec
Median	Peak	0.0123472	daf-2	540sec
Median	Maximal activity	0.0170415	daf-2	540sec
Median	Integral	0.999951	daf-2	540sec
Peak	Maximal activity	0.999605	daf-2	540sec
Peak	Integral	0.0100791	daf-2	540sec
Maximal activity	Integral	0.0140263	daf-2	540sec
Median	Peak	3.76826e-09	daf-16	5sec
Median	Maximal activity	3.76826e-09	daf-16	5sec
Median	Integral	4.66391e-09	daf-16	5sec
Peak	Maximal activity	0.999971	daf-16	5sec
Peak	Integral	1.76066e-08	daf-16	5sec
Maximal activity	Integral	2.18304e-08	daf-16	5sec
Median	Peak	3.76826e-09	daf-16	20sec
Median	Maximal activity	3.76826e-09	daf-16	20sec
Median	Integral	1.63679e-07	daf-16	20sec
Peak	Maximal activity	0.99999	daf-16	20sec
Peak	Integral	3.82268e-09	daf-16	20sec
Maximal activity	Integral	3.8358e-09	daf-16	20sec
Median	Peak	3.76826e-09	daf-16	60sec
Median	Maximal activity	3.76826e-09	daf-16	60sec
Median	Integral	5.64215e-05	daf-16	60sec
Peak	Maximal activity	0.993958	daf-16	60sec
Peak	Integral	2.35405e-08	daf-16	60sec
Maximal activity	Integral	7.72047e-09	daf-16	60sec
Median	Peak	3.76826e-09	daf-16	80sec
Median	Maximal activity	3.76826e-09	daf-16	80sec
Median	Integral	0.00281524	daf-16	80sec
Peak	Maximal activity	0.991	daf-16	80sec
Peak	Integral	1.36606e-07	daf-16	80sec
Maximal activity	Integral	2.68271e-08	daf-16	80sec
Median	Peak	3.76826e-09	daf-16	100sec
Median	Maximal activity	3.76826e-09	daf-16	100sec
Median	Integral	0.00560243	daf-16	100sec
Peak	Maximal activity	0.995286	daf-16	100sec
Peak	Integral	7.31195e-08	daf-16	100sec
Maximal activity	Integral	2.04291e-08	daf-16	100sec
Median	Peak	3.76836e-09	daf-16	150sec
Median	Maximal activity	3.76827e-09	daf-16	150sec
Median	Integral	0.0657928	daf-16	150sec
Peak	Maximal activity	0.992481	daf-16	150sec
Peak	Integral	1.20266e-06	daf-16	150sec
Maximal activity	Integral	2.62275e-07	daf-16	150sec
Median	Peak	3.79897e-09	daf-16	200sec
Median	Maximal activity	3.7723e-09	daf-16	200sec
Median	Integral	0.264458	daf-16	200sec
Peak	Maximal activity	0.992553	daf-16	200sec
Peak	Integral	1.99772e-06	daf-16	200sec
Maximal activity	Integral	4.47466e-07	daf-16	200sec
Median	Peak	5.07336e-09	daf-16	250sec
Median	Maximal activity	3.93918e-09	daf-16	250sec
Median	Integral	0.470941	daf-16	250sec
Peak	Maximal activity	0.99026	daf-16	250sec
Peak	Integral	5.08695e-06	daf-16	250sec
Maximal activity	Integral	1.03399e-06	daf-16	250sec
Median	Peak	3.00669e-08	daf-16	300sec
Median	Maximal activity	1.04875e-08	daf-16	300sec
Median	Integral	0.59945	daf-16	300sec
Peak	Maximal activity	0.996089	daf-16	300sec
Peak	Integral	1.89242e-05	daf-16	300sec
Maximal activity	Integral	6.27675e-06	daf-16	300sec
Median	Peak	0.0278393	daf-16	540sec
Median	Maximal activity	0.035141	daf-16	540sec
Median	Integral	0.988204	daf-16	540sec
Peak	Maximal activity	0.999803	daf-16	540sec
Peak	Integral	0.0665618	daf-16	540sec
Maximal activity	Integral	0.0815759	daf-16	540sec
