# Supplementary material for: Optimized criteria for locomotion-based healthspan evaluation in C. elegans using the WorMotel system
Source: PLoS One. 2020 Mar 3;15(3):e0229583. doi: 10.1371/journal.pone.0229583 (PMC7053758; doi:10.1371/journal.pone.0229583)
Supplement: S3 Table — Variance in Z-score pooled (per genotype) activity data based on either median, peak, maximal (99th p = 99th percentile) or integral values (see Methods), as calculated for each time interval (column D). Differences (columns A vs B) were compared via Kruskal-Wallis testing (column C: multiple testing-corrected p-values). Bold red: p-values indicative of statistically significant differences. (XLSX) [file pone.0229583.s015.xlsx]

## Sheet: S3 Table
Metric #1	Metric #2	p-value (Kruskal-Wallis)	Strain	Time-interval
Median	Peak	0.997651	EV	5sec
Median	Maximal activity	0.938073	EV	5sec
Median	Integral	0.351305	EV	5sec
Peak	Maximal activity	0.980315	EV	5sec
Peak	Integral	0.271135	EV	5sec
Maximal activity	Integral	0.129428	EV	5sec
Median	Peak	0.654843	EV	20sec
Median	Maximal activity	0.634333	EV	20sec
Median	Integral	0.859636	EV	20sec
Peak	Maximal activity	0.99999	EV	20sec
Peak	Integral	0.983646	EV	20sec
Maximal activity	Integral	0.97928	EV	20sec
Median	Peak	0.96935	EV	60sec
Median	Maximal activity	0.999919	EV	60sec
Median	Integral	0.981582	EV	60sec
Peak	Maximal activity	0.958489	EV	60sec
Peak	Integral	0.851342	EV	60sec
Maximal activity	Integral	0.989469	EV	60sec
Median	Peak	0.369126	EV	80sec
Median	Maximal activity	0.701596	EV	80sec
Median	Integral	0.237505	EV	80sec
Peak	Maximal activity	0.951292	EV	80sec
Peak	Integral	0.994718	EV	80sec
Maximal activity	Integral	0.862249	EV	80sec
Median	Peak	0.867103	EV	100sec
Median	Maximal activity	0.749331	EV	100sec
Median	Integral	0.834873	EV	100sec
Peak	Maximal activity	0.99613	EV	100sec
Peak	Integral	0.99992	EV	100sec
Maximal activity	Integral	0.998448	EV	100sec
Median	Peak	0.946394	EV	150sec
Median	Maximal activity	0.830657	EV	150sec
Median	Integral	0.996443	EV	150sec
Peak	Maximal activity	0.992392	EV	150sec
Peak	Integral	0.986549	EV	150sec
Maximal activity	Integral	0.92138	EV	150sec
Median	Peak	0.193533	EV	200sec
Median	Maximal activity	0.198462	EV	200sec
Median	Integral	0.194088	EV	200sec
Peak	Maximal activity	0.999999	EV	200sec
Peak	Integral	1	EV	200sec
Maximal activity	Integral	1	EV	200sec
Median	Peak	0.77677	EV	250sec
Median	Maximal activity	0.691331	EV	250sec
Median	Integral	0.71786	EV	250sec
Peak	Maximal activity	0.998978	EV	250sec
Peak	Integral	0.999702	EV	250sec
Maximal activity	Integral	0.999958	EV	250sec
Median	Peak	0.96001	EV	300sec
Median	Maximal activity	0.848921	EV	300sec
Median	Integral	0.999962	EV	300sec
Peak	Maximal activity	0.990809	EV	300sec
Peak	Integral	0.948504	EV	300sec
Maximal activity	Integral	0.825435	EV	300sec
Median	Peak	0.0415373	EV	540sec
Median	Maximal activity	0.397698	EV	540sec
Median	Integral	0.81175	EV	540sec
Peak	Maximal activity	0.700777	EV	540sec
Peak	Integral	0.283687	EV	540sec
Maximal activity	Integral	0.899962	EV	540sec
Median	Peak	0.999948	daf-2	5sec
Median	Maximal activity	0.620203	daf-2	5sec
Median	Integral	0.619648	daf-2	5sec
Peak	Maximal activity	0.629386	daf-2	5sec
Peak	Integral	0.628814	daf-2	5sec
Maximal activity	Integral	1	daf-2	5sec
Median	Peak	0.207451	daf-2	20sec
Median	Maximal activity	0.991382	daf-2	20sec
Median	Integral	0.992814	daf-2	20sec
Peak	Maximal activity	0.10273	daf-2	20sec
Peak	Integral	0.107102	daf-2	20sec
Maximal activity	Integral	0.999998	daf-2	20sec
Median	Peak	0.172552	daf-2	60sec
Median	Maximal activity	0.128889	daf-2	60sec
Median	Integral	0.148542	daf-2	60sec
Peak	Maximal activity	0.999163	daf-2	60sec
Peak	Integral	0.999939	daf-2	60sec
Maximal activity	Integral	0.999827	daf-2	60sec
Median	Peak	0.762857	daf-2	80sec
Median	Maximal activity	0.566764	daf-2	80sec
Median	Integral	0.833946	daf-2	80sec
Peak	Maximal activity	0.989332	daf-2	80sec
Peak	Integral	0.999033	daf-2	80sec
Maximal activity	Integral	0.968603	daf-2	80sec
Median	Peak	0.993467	daf-2	100sec
Median	Maximal activity	0.789237	daf-2	100sec
Median	Integral	0.99959	daf-2	100sec
Peak	Maximal activity	0.917546	daf-2	100sec
Peak	Integral	0.998443	daf-2	100sec
Maximal activity	Integral	0.841646	daf-2	100sec
Median	Peak	0.0969247	daf-2	150sec
Median	Maximal activity	0.656952	daf-2	150sec
Median	Integral	0.970117	daf-2	150sec
Peak	Maximal activity	0.651684	daf-2	150sec
Peak	Integral	0.236247	daf-2	150sec
Maximal activity	Integral	0.891225	daf-2	150sec
Median	Peak	0.629785	daf-2	200sec
Median	Maximal activity	0.176519	daf-2	200sec
Median	Integral	0.336725	daf-2	200sec
Peak	Maximal activity	0.819727	daf-2	200sec
Peak	Integral	0.958265	daf-2	200sec
Maximal activity	Integral	0.983315	daf-2	200sec
Median	Peak	0.674019	daf-2	250sec
Median	Maximal activity	0.641517	daf-2	250sec
Median	Integral	0.931467	daf-2	250sec
Peak	Maximal activity	0.0864472	daf-2	250sec
Peak	Integral	0.292563	daf-2	250sec
Maximal activity	Integral	0.937409	daf-2	250sec
Median	Peak	0.039063	daf-2	300sec
Median	Maximal activity	0.35321	daf-2	300sec
Median	Integral	0.848182	daf-2	300sec
Peak	Maximal activity	0.738334	daf-2	300sec
Peak	Integral	0.243526	daf-2	300sec
Maximal activity	Integral	0.834725	daf-2	300sec
Median	Peak	0.67062	daf-2	540sec
Median	Maximal activity	0.158485	daf-2	540sec
Median	Integral	0.454178	daf-2	540sec
Peak	Maximal activity	0.752634	daf-2	540sec
Peak	Integral	0.983638	daf-2	540sec
Maximal activity	Integral	0.92378	daf-2	540sec
Median	Peak	0.778357	daf-16	5sec
Median	Maximal activity	0.492551	daf-16	5sec
Median	Integral	0.840357	daf-16	5sec
Peak	Maximal activity	0.0754397	daf-16	5sec
Peak	Integral	0.267723	daf-16	5sec
Maximal activity	Integral	0.936038	daf-16	5sec
Median	Peak	0.0611654	daf-16	20sec
Median	Maximal activity	0.432067	daf-16	20sec
Median	Integral	0.895761	daf-16	20sec
Peak	Maximal activity	0.756831	daf-16	20sec
Peak	Integral	0.270541	daf-16	20sec
Maximal activity	Integral	0.847564	daf-16	20sec
Median	Peak	0.669881	daf-16	60sec
Median	Maximal activity	0.225442	daf-16	60sec
Median	Integral	0.523668	daf-16	60sec
Peak	Maximal activity	0.848806	daf-16	60sec
Peak	Integral	0.994606	daf-16	60sec
Maximal activity	Integral	0.944409	daf-16	60sec
Median	Peak	0.877993	daf-16	80sec
Median	Maximal activity	0.61015	daf-16	80sec
Median	Integral	0.869252	daf-16	80sec
Peak	Maximal activity	0.181888	daf-16	80sec
Peak	Integral	0.411017	daf-16	80sec
Maximal activity	Integral	0.966928	daf-16	80sec
Median	Peak	0.383116	daf-16	100sec
Median	Maximal activity	0.142554	daf-16	100sec
Median	Integral	0.0620422	daf-16	100sec
Peak	Maximal activity	0.950598	daf-16	100sec
Peak	Integral	0.822665	daf-16	100sec
Maximal activity	Integral	0.988162	daf-16	100sec
Median	Peak	0.839141	daf-16	150sec
Median	Maximal activity	0.512697	daf-16	150sec
Median	Integral	0.998534	daf-16	150sec
Peak	Maximal activity	0.948642	daf-16	150sec
Peak	Integral	0.908606	daf-16	150sec
Maximal activity	Integral	0.618159	daf-16	150sec
Median	Peak	0.985146	daf-16	200sec
Median	Maximal activity	0.710611	daf-16	200sec
Median	Integral	0.939628	daf-16	200sec
Peak	Maximal activity	0.899851	daf-16	200sec
Peak	Integral	0.996725	daf-16	200sec
Maximal activity	Integral	0.959886	daf-16	200sec
Median	Peak	0.345425	daf-16	250sec
Median	Maximal activity	0.174274	daf-16	250sec
Median	Integral	0.160099	daf-16	250sec
Peak	Maximal activity	0.981519	daf-16	250sec
Peak	Integral	0.979212	daf-16	250sec
Maximal activity	Integral	1	daf-16	250sec
Median	Peak	0.982823	daf-16	300sec
Median	Maximal activity	0.771108	daf-16	300sec
Median	Integral	0.98705	daf-16	300sec
Peak	Maximal activity	0.934828	daf-16	300sec
Peak	Integral	0.895941	daf-16	300sec
Maximal activity	Integral	0.565834	daf-16	300sec
Median	Peak	0.995375	daf-16	540sec
Median	Maximal activity	0.559105	daf-16	540sec
Median	Integral	0.904411	daf-16	540sec
Peak	Maximal activity	0.725733	daf-16	540sec
Peak	Integral	0.973733	daf-16	540sec
Maximal activity	Integral	0.921466	daf-16	540sec
