# Supplementary material for: Optimized criteria for locomotion-based healthspan evaluation in C. elegans using the WorMotel system
Source: PLoS One. 2020 Mar 3;15(3):e0229583. doi: 10.1371/journal.pone.0229583 (PMC7053758; doi:10.1371/journal.pone.0229583)
Supplement: S4 Table — Lifespan was calculated for pooled (per genotype) activity data for each time interval under consideration. Differences (columns A vs B) were compared via Kruskal-Wallis testing (column C: multiple testing-corrected p-values). Bold red: p-values indicative of statistically significant differences. (XLSX) [file pone.0229583.s016.xlsx]

## Sheet: S4 Table
Time-interval #1	Time-interval #2	p-value(Kruskal-Wallis)	Strain	Metric
5 sec	20 sec	0.975342	EV	LS
5 sec	60 sec	0.99542	EV	LS
5 sec	80 sec	0.707111	EV	LS
5 sec	100 sec	0.896064	EV	LS
5 sec	150 sec	0.647911	EV	LS
5 sec	200 sec	0.747187	EV	LS
5 sec	250 sec	0.719154	EV	LS
5 sec	300 sec	0.79703	EV	LS
5 sec	540 sec	0.158424	EV	LS
20 sec	60 sec	1	EV	LS
20 sec	80 sec	0.999685	EV	LS
20 sec	100 sec	1	EV	LS
20 sec	150 sec	0.999144	EV	LS
20 sec	200 sec	0.999866	EV	LS
20 sec	250 sec	0.999763	EV	LS
20 sec	300 sec	0.999963	EV	LS
20 sec	540 sec	0.866389	EV	LS
60 sec	80 sec	0.995743	EV	LS
60 sec	100 sec	0.999917	EV	LS
60 sec	150 sec	0.991665	EV	LS
60 sec	200 sec	0.997561	EV	LS
60 sec	250 sec	0.996448	EV	LS
60 sec	300 sec	0.998926	EV	LS
60 sec	540 sec	0.718758	EV	LS
80 sec	100 sec	0.999998	EV	LS
80 sec	150 sec	1	EV	LS
80 sec	200 sec	1	EV	LS
80 sec	250 sec	1	EV	LS
80 sec	300 sec	1	EV	LS
80 sec	540 sec	0.996606	EV	LS
100 sec	150 sec	0.99999	EV	LS
100 sec	200 sec	1	EV	LS
100 sec	250 sec	0.999999	EV	LS
100 sec	300 sec	1	EV	LS
100 sec	540 sec	0.963131	EV	LS
150 sec	200 sec	1	EV	LS
150 sec	250 sec	1	EV	LS
150 sec	300 sec	1	EV	LS
150 sec	540 sec	0.99846	EV	LS
200 sec	250 sec	1	EV	LS
200 sec	300 sec	1	EV	LS
200 sec	540 sec	0.994081	EV	LS
250 sec	300 sec	1	EV	LS
250 sec	540 sec	0.995707	EV	LS
300 sec	540 sec	0.988926	EV	LS
5 sec	20 sec	0.27202	daf-2	LS
5 sec	60 sec	0.0346096	daf-2	LS
5 sec	80 sec	0.0358442	daf-2	LS
5 sec	100 sec	0.0354121	daf-2	LS
5 sec	150 sec	0.00938628	daf-2	LS
5 sec	200 sec	0.00405401	daf-2	LS
5 sec	250 sec	0.0112958	daf-2	LS
5 sec	300 sec	0.0162516	daf-2	LS
5 sec	540 sec	0.0137374	daf-2	LS
20 sec	60 sec	0.998844	daf-2	LS
20 sec	80 sec	0.999012	daf-2	LS
20 sec	100 sec	0.998926	daf-2	LS
20 sec	150 sec	0.977871	daf-2	LS
20 sec	200 sec	0.932669	daf-2	LS
20 sec	250 sec	0.984571	daf-2	LS
20 sec	300 sec	0.992789	daf-2	LS
20 sec	540 sec	0.989836	daf-2	LS
60 sec	80 sec	1	daf-2	LS
60 sec	100 sec	1	daf-2	LS
60 sec	150 sec	0.999997	daf-2	LS
60 sec	200 sec	0.999858	daf-2	LS
60 sec	250 sec	0.999999	daf-2	LS
60 sec	300 sec	1	daf-2	LS
60 sec	540 sec	1	daf-2	LS
80 sec	100 sec	1	daf-2	LS
80 sec	150 sec	0.999996	daf-2	LS
80 sec	200 sec	0.999819	daf-2	LS
80 sec	250 sec	0.999999	daf-2	LS
80 sec	300 sec	1	daf-2	LS
80 sec	540 sec	1	daf-2	LS
100 sec	150 sec	0.999997	daf-2	LS
100 sec	200 sec	0.999843	daf-2	LS
100 sec	250 sec	0.999999	daf-2	LS
100 sec	300 sec	1	daf-2	LS
100 sec	540 sec	1	daf-2	LS
150 sec	200 sec	1	daf-2	LS
150 sec	250 sec	1	daf-2	LS
150 sec	300 sec	1	daf-2	LS
150 sec	540 sec	1	daf-2	LS
200 sec	250 sec	1	daf-2	LS
200 sec	300 sec	0.999996	daf-2	LS
200 sec	540 sec	0.999999	daf-2	LS
250 sec	300 sec	1	daf-2	LS
250 sec	540 sec	1	daf-2	LS
300 sec	540 sec	1	daf-2	LS
5 sec	20 sec	0.969302	daf-16	LS
5 sec	60 sec	0.972501	daf-16	LS
5 sec	80 sec	0.956328	daf-16	LS
5 sec	100 sec	0.910745	daf-16	LS
5 sec	150 sec	0.633877	daf-16	LS
5 sec	200 sec	0.777569	daf-16	LS
5 sec	250 sec	0.81508	daf-16	LS
5 sec	300 sec	0.69068	daf-16	LS
5 sec	540 sec	0.590448	daf-16	LS
20 sec	60 sec	1	daf-16	LS
20 sec	80 sec	1	daf-16	LS
20 sec	100 sec	1	daf-16	LS
20 sec	150 sec	0.999371	daf-16	LS
20 sec	200 sec	0.999966	daf-16	LS
20 sec	250 sec	0.99999	daf-16	LS
20 sec	300 sec	0.999753	daf-16	LS
20 sec	540 sec	0.998721	daf-16	LS
60 sec	80 sec	1	daf-16	LS
60 sec	100 sec	1	daf-16	LS
60 sec	150 sec	0.999194	daf-16	LS
60 sec	200 sec	0.999951	daf-16	LS
60 sec	250 sec	0.999985	daf-16	LS
60 sec	300 sec	0.999673	daf-16	LS
60 sec	540 sec	0.998403	daf-16	LS
80 sec	100 sec	1	daf-16	LS
80 sec	150 sec	0.999697	daf-16	LS
80 sec	200 sec	0.999989	daf-16	LS
80 sec	250 sec	0.999997	daf-16	LS
80 sec	300 sec	0.999894	daf-16	LS
80 sec	540 sec	0.999331	daf-16	LS
100 sec	150 sec	0.999975	daf-16	LS
100 sec	200 sec	1	daf-16	LS
100 sec	250 sec	1	daf-16	LS
100 sec	300 sec	0.999994	daf-16	LS
100 sec	540 sec	0.999926	daf-16	LS
150 sec	200 sec	1	daf-16	LS
150 sec	250 sec	1	daf-16	LS
150 sec	300 sec	1	daf-16	LS
150 sec	540 sec	1	daf-16	LS
200 sec	250 sec	1	daf-16	LS
200 sec	300 sec	1	daf-16	LS
200 sec	540 sec	1	daf-16	LS
250 sec	300 sec	1	daf-16	LS
250 sec	540 sec	0.999999	daf-16	LS
300 sec	540 sec	1	daf-16	LS
5 sec	20 sec	2.65103e-06	EV	TDH
5 sec	60 sec	1.26919e-07	EV	TDH
5 sec	80 sec	1.26919e-07	EV	TDH
5 sec	100 sec	1.26919e-07	EV	TDH
5 sec	150 sec	1.26919e-07	EV	TDH
5 sec	200 sec	1.26919e-07	EV	TDH
5 sec	250 sec	1.26919e-07	EV	TDH
5 sec	300 sec	1.26919e-07	EV	TDH
5 sec	540 sec	1.26919e-07	EV	TDH
20 sec	60 sec	0.450363	EV	TDH
20 sec	80 sec	0.0459224	EV	TDH
20 sec	100 sec	0.0444877	EV	TDH
20 sec	150 sec	0.00743046	EV	TDH
20 sec	200 sec	0.00942587	EV	TDH
20 sec	250 sec	0.00315284	EV	TDH
20 sec	300 sec	0.00406503	EV	TDH
20 sec	540 sec	0.000227425	EV	TDH
60 sec	80 sec	0.992091	EV	TDH
60 sec	100 sec	0.991792	EV	TDH
60 sec	150 sec	0.875051	EV	TDH
60 sec	200 sec	0.903151	EV	TDH
60 sec	250 sec	0.762202	EV	TDH
60 sec	300 sec	0.799986	EV	TDH
60 sec	540 sec	0.340176	EV	TDH
80 sec	100 sec	1	EV	TDH
80 sec	150 sec	0.99995	EV	TDH
80 sec	200 sec	0.999985	EV	TDH
80 sec	250 sec	0.999217	EV	TDH
80 sec	300 sec	0.999623	EV	TDH
80 sec	540 sec	0.938254	EV	TDH
100 sec	150 sec	0.999951	EV	TDH
100 sec	200 sec	0.999986	EV	TDH
100 sec	250 sec	0.999225	EV	TDH
100 sec	300 sec	0.999627	EV	TDH
100 sec	540 sec	0.93808	EV	TDH
150 sec	200 sec	1	EV	TDH
150 sec	250 sec	1	EV	TDH
150 sec	300 sec	1	EV	TDH
150 sec	540 sec	0.998139	EV	TDH
200 sec	250 sec	1	EV	TDH
200 sec	300 sec	1	EV	TDH
200 sec	540 sec	0.99637	EV	TDH
250 sec	300 sec	1	EV	TDH
250 sec	540 sec	0.999811	EV	TDH
300 sec	540 sec	0.999578	EV	TDH
5 sec	20 sec	4.0358e-05	daf-2	TDH
5 sec	60 sec	1.26919e-07	daf-2	TDH
5 sec	80 sec	1.26919e-07	daf-2	TDH
5 sec	100 sec	1.26919e-07	daf-2	TDH
5 sec	150 sec	1.26919e-07	daf-2	TDH
5 sec	200 sec	1.26919e-07	daf-2	TDH
5 sec	250 sec	1.26919e-07	daf-2	TDH
5 sec	300 sec	1.26919e-07	daf-2	TDH
5 sec	540 sec	1.26919e-07	daf-2	TDH
20 sec	60 sec	0.000619848	daf-2	TDH
20 sec	80 sec	0.000102863	daf-2	TDH
20 sec	100 sec	4.62617e-06	daf-2	TDH
20 sec	150 sec	2.4691e-07	daf-2	TDH
20 sec	200 sec	1.59011e-07	daf-2	TDH
20 sec	250 sec	1.65126e-07	daf-2	TDH
20 sec	300 sec	1.55181e-07	daf-2	TDH
20 sec	540 sec	1.2712e-07	daf-2	TDH
60 sec	80 sec	0.999997	daf-2	TDH
60 sec	100 sec	0.992693	daf-2	TDH
60 sec	150 sec	0.840637	daf-2	TDH
60 sec	200 sec	0.718714	daf-2	TDH
60 sec	250 sec	0.745461	daf-2	TDH
60 sec	300 sec	0.724559	daf-2	TDH
60 sec	540 sec	0.249201	daf-2	TDH
80 sec	100 sec	0.999836	daf-2	TDH
80 sec	150 sec	0.9662	daf-2	TDH
80 sec	200 sec	0.911691	daf-2	TDH
80 sec	250 sec	0.925901	daf-2	TDH
80 sec	300 sec	0.91565	daf-2	TDH
80 sec	540 sec	0.486614	daf-2	TDH
100 sec	150 sec	0.999817	daf-2	TDH
100 sec	200 sec	0.998088	daf-2	TDH
100 sec	250 sec	0.998767	daf-2	TDH
100 sec	300 sec	0.998352	daf-2	TDH
100 sec	540 sec	0.877974	daf-2	TDH
150 sec	200 sec	1	daf-2	TDH
150 sec	250 sec	1	daf-2	TDH
150 sec	300 sec	1	daf-2	TDH
150 sec	540 sec	0.996243	daf-2	TDH
200 sec	250 sec	1	daf-2	TDH
200 sec	300 sec	1	daf-2	TDH
200 sec	540 sec	0.999534	daf-2	TDH
250 sec	300 sec	1	daf-2	TDH
250 sec	540 sec	0.999179	daf-2	TDH
300 sec	540 sec	0.999373	daf-2	TDH
5 sec	20 sec	1.38701e-07	daf-16	TDH
5 sec	60 sec	1.26919e-07	daf-16	TDH
5 sec	80 sec	1.26919e-07	daf-16	TDH
5 sec	100 sec	1.26919e-07	daf-16	TDH
5 sec	150 sec	1.26919e-07	daf-16	TDH
5 sec	200 sec	1.26919e-07	daf-16	TDH
5 sec	250 sec	1.26919e-07	daf-16	TDH
5 sec	300 sec	1.26919e-07	daf-16	TDH
5 sec	540 sec	1.26919e-07	daf-16	TDH
20 sec	60 sec	0.432061	daf-16	TDH
20 sec	80 sec	0.337963	daf-16	TDH
20 sec	100 sec	0.167368	daf-16	TDH
20 sec	150 sec	0.115829	daf-16	TDH
20 sec	200 sec	0.0439717	daf-16	TDH
20 sec	250 sec	0.0496053	daf-16	TDH
20 sec	300 sec	0.0309414	daf-16	TDH
20 sec	540 sec	0.00994758	daf-16	TDH
60 sec	80 sec	1	daf-16	TDH
60 sec	100 sec	0.999979	daf-16	TDH
60 sec	150 sec	0.999827	daf-16	TDH
60 sec	200 sec	0.993808	daf-16	TDH
60 sec	250 sec	0.995559	daf-16	TDH
60 sec	300 sec	0.986624	daf-16	TDH
60 sec	540 sec	0.923343	daf-16	TDH
80 sec	100 sec	0.999999	daf-16	TDH
80 sec	150 sec	0.99998	daf-16	TDH
80 sec	200 sec	0.998048	daf-16	TDH
80 sec	250 sec	0.998706	daf-16	TDH
80 sec	300 sec	0.994999	daf-16	TDH
80 sec	540 sec	0.958629	daf-16	TDH
100 sec	150 sec	1	daf-16	TDH
100 sec	200 sec	0.999977	daf-16	TDH
100 sec	250 sec	0.99999	daf-16	TDH
100 sec	300 sec	0.999873	daf-16	TDH
100 sec	540 sec	0.995552	daf-16	TDH
150 sec	200 sec	0.999998	daf-16	TDH
150 sec	250 sec	0.999999	daf-16	TDH
150 sec	300 sec	0.999984	daf-16	TDH
150 sec	540 sec	0.998576	daf-16	TDH
200 sec	250 sec	1	daf-16	TDH
200 sec	300 sec	1	daf-16	TDH
200 sec	540 sec	0.99999	daf-16	TDH
250 sec	300 sec	1	daf-16	TDH
250 sec	540 sec	0.999977	daf-16	TDH
300 sec	540 sec	0.999999	daf-16	TDH
5 sec	20 sec	1.78296e-06	EV	HS
5 sec	60 sec	1.26919e-07	EV	HS
5 sec	80 sec	1.26919e-07	EV	HS
5 sec	100 sec	1.26919e-07	EV	HS
5 sec	150 sec	1.26919e-07	EV	HS
5 sec	200 sec	1.26919e-07	EV	HS
5 sec	250 sec	1.26919e-07	EV	HS
5 sec	300 sec	1.26919e-07	EV	HS
5 sec	540 sec	1.26919e-07	EV	HS
20 sec	60 sec	0.0177975	EV	HS
20 sec	80 sec	0.000743257	EV	HS
20 sec	100 sec	0.000736444	EV	HS
20 sec	150 sec	0.000175901	EV	HS
20 sec	200 sec	0.000202375	EV	HS
20 sec	250 sec	5.94216e-05	EV	HS
20 sec	300 sec	9.07183e-05	EV	HS
20 sec	540 sec	6.89553e-06	EV	HS
60 sec	80 sec	0.99823	EV	HS
60 sec	100 sec	0.998338	EV	HS
60 sec	150 sec	0.980972	EV	HS
60 sec	200 sec	0.984592	EV	HS
60 sec	250 sec	0.941169	EV	HS
60 sec	300 sec	0.959296	EV	HS
60 sec	540 sec	0.750801	EV	HS
80 sec	100 sec	1	EV	HS
80 sec	150 sec	1	EV	HS
80 sec	200 sec	1	EV	HS
80 sec	250 sec	0.999958	EV	HS
80 sec	300 sec	0.999989	EV	HS
80 sec	540 sec	0.994929	EV	HS
100 sec	150 sec	0.999999	EV	HS
100 sec	200 sec	1	EV	HS
100 sec	250 sec	0.999951	EV	HS
100 sec	300 sec	0.999987	EV	HS
100 sec	540 sec	0.994471	EV	HS
150 sec	200 sec	1	EV	HS
150 sec	250 sec	1	EV	HS
150 sec	300 sec	1	EV	HS
150 sec	540 sec	0.999782	EV	HS
200 sec	250 sec	1	EV	HS
200 sec	300 sec	1	EV	HS
200 sec	540 sec	0.999656	EV	HS
250 sec	300 sec	1	EV	HS
250 sec	540 sec	0.999993	EV	HS
300 sec	540 sec	0.999972	EV	HS
5 sec	20 sec	1.39522e-05	daf-2	HS
5 sec	60 sec	1.26919e-07	daf-2	HS
5 sec	80 sec	1.26919e-07	daf-2	HS
5 sec	100 sec	1.26919e-07	daf-2	HS
5 sec	150 sec	1.26919e-07	daf-2	HS
5 sec	200 sec	1.26919e-07	daf-2	HS
5 sec	250 sec	1.26919e-07	daf-2	HS
5 sec	300 sec	1.26919e-07	daf-2	HS
5 sec	540 sec	1.26919e-07	daf-2	HS
20 sec	60 sec	0.000499162	daf-2	HS
20 sec	80 sec	1.38955e-05	daf-2	HS
20 sec	100 sec	1.25932e-06	daf-2	HS
20 sec	150 sec	1.37902e-07	daf-2	HS
20 sec	200 sec	1.27937e-07	daf-2	HS
20 sec	250 sec	1.2754e-07	daf-2	HS
20 sec	300 sec	1.27047e-07	daf-2	HS
20 sec	540 sec	1.26934e-07	daf-2	HS
60 sec	80 sec	0.999143	daf-2	HS
60 sec	100 sec	0.975039	daf-2	HS
60 sec	150 sec	0.634343	daf-2	HS
60 sec	200 sec	0.394829	daf-2	HS
60 sec	250 sec	0.349931	daf-2	HS
60 sec	300 sec	0.232306	daf-2	HS
60 sec	540 sec	0.121398	daf-2	HS
80 sec	100 sec	0.999993	daf-2	HS
80 sec	150 sec	0.973715	daf-2	HS
80 sec	200 sec	0.880198	daf-2	HS
80 sec	250 sec	0.848709	daf-2	HS
80 sec	300 sec	0.73137	daf-2	HS
80 sec	540 sec	0.540337	daf-2	HS
100 sec	150 sec	0.99894	daf-2	HS
100 sec	200 sec	0.983669	daf-2	HS
100 sec	250 sec	0.975257	daf-2	HS
100 sec	300 sec	0.931079	daf-2	HS
100 sec	540 sec	0.814986	daf-2	HS
150 sec	200 sec	0.999999	daf-2	HS
150 sec	250 sec	0.999995	daf-2	HS
150 sec	300 sec	0.999844	daf-2	HS
150 sec	540 sec	0.996875	daf-2	HS
200 sec	250 sec	1	daf-2	HS
200 sec	300 sec	1	daf-2	HS
200 sec	540 sec	0.999935	daf-2	HS
250 sec	300 sec	1	daf-2	HS
250 sec	540 sec	0.999979	daf-2	HS
300 sec	540 sec	1	daf-2	HS
5 sec	20 sec	1.29475e-07	daf-16	HS
5 sec	60 sec	1.26919e-07	daf-16	HS
5 sec	80 sec	1.26919e-07	daf-16	HS
5 sec	100 sec	1.26919e-07	daf-16	HS
5 sec	150 sec	1.26919e-07	daf-16	HS
5 sec	200 sec	1.26919e-07	daf-16	HS
5 sec	250 sec	1.26919e-07	daf-16	HS
5 sec	300 sec	1.26919e-07	daf-16	HS
5 sec	540 sec	1.26919e-07	daf-16	HS
20 sec	60 sec	0.2217	daf-16	HS
20 sec	80 sec	0.210112	daf-16	HS
20 sec	100 sec	0.0719423	daf-16	HS
20 sec	150 sec	0.0570052	daf-16	HS
20 sec	200 sec	0.0238305	daf-16	HS
20 sec	250 sec	0.0194715	daf-16	HS
20 sec	300 sec	0.0119164	daf-16	HS
20 sec	540 sec	0.00743547	daf-16	HS
60 sec	80 sec	1	daf-16	HS
60 sec	100 sec	0.999988	daf-16	HS
60 sec	150 sec	0.999964	daf-16	HS
60 sec	200 sec	0.998529	daf-16	HS
60 sec	250 sec	0.997485	daf-16	HS
60 sec	300 sec	0.991942	daf-16	HS
60 sec	540 sec	0.980641	daf-16	HS
80 sec	100 sec	0.999991	daf-16	HS
80 sec	150 sec	0.999971	daf-16	HS
80 sec	200 sec	0.9987	daf-16	HS
80 sec	250 sec	0.99775	daf-16	HS
80 sec	300 sec	0.992605	daf-16	HS
80 sec	540 sec	0.981919	daf-16	HS
100 sec	150 sec	1	daf-16	HS
100 sec	200 sec	0.999999	daf-16	HS
100 sec	250 sec	0.999995	daf-16	HS
100 sec	300 sec	0.999931	daf-16	HS
100 sec	540 sec	0.999586	daf-16	HS
150 sec	200 sec	1	daf-16	HS
150 sec	250 sec	0.999999	daf-16	HS
150 sec	300 sec	0.999972	daf-16	HS
150 sec	540 sec	0.999789	daf-16	HS
200 sec	250 sec	1	daf-16	HS
200 sec	300 sec	1	daf-16	HS
200 sec	540 sec	0.999999	daf-16	HS
250 sec	300 sec	1	daf-16	HS
250 sec	540 sec	1	daf-16	HS
300 sec	540 sec	1	daf-16	HS
