# Supplementary material for: Optimized criteria for locomotion-based healthspan evaluation in C. elegans using the WorMotel system
Source: PLoS One. 2020 Mar 3;15(3):e0229583. doi: 10.1371/journal.pone.0229583 (PMC7053758; doi:10.1371/journal.pone.0229583)
Supplement: S5 Table — LS, HR and HSR values for individual worms for each population and experiment are shown. HSR values often equal 1 for different genotypes, meaning that healthspan and lifespan are the same. HR values on the contrary, reflect more what has been observed in literature with values that often vary from 0.5 to 0.8. (XLSX) [file pone.0229583.s017.xlsx]

## Sheet: S5 Table
Experiment I			Experiment II			Experiment III			Experiment IV			Metric
EV	daf-2 RNAi	daf-16 RNAi	EV	daf-2 RNAi	daf-16 RNAi	EV	daf-2 RNAi	daf-16 RNAi	EV	daf-2 RNAi	daf-16 RNAi
NaN	38	16	NaN	23	13	14	27	11	NaN	34	15	LS
NaN	36	16	2	32	8	4	18	12	19	34	18	LS
NaN	34	9	12	31	NaN	3	21	6	18	34	15	LS
NaN	5	9	20	NaN	6	8	8	10	18	22	13	LS
19	38	13	13	8	8	15	30	6	19	25	13	LS
20	38	17	8	NaN	8	14	12	13	13	34	12	LS
22	37	17	8	19	8	8	6	13	18	34	12	LS
NaN	36	16	13	22	4	22	21	12	25	34	17	LS
NaN	36	NaN	4	22	6	14	4	13	22	34	12	LS
20	NaN	NaN	8	NaN	14	6	NaN	16	17	NaN	13	LS
NaN	37	NaN	NaN	32	14	18	18	14	6	34	11	LS
NaN	29	NaN	NaN	23	13	19	35	11	15	31	11	LS
NaN	NaN	9	15	23	6	10	28	9	11	34	13	LS
NaN	11	17	12	NaN	NaN	12	6	10	13	4	12	LS
17	38	9	18	24	14	13	11	9	20	34	15	LS
17	11	17	19	6	8	8	9	11	16	34	16	LS
16	20	NaN	15	28	13	15	31	6	18	32	NaN	LS
NaN	33	9	15	4	3	15	11	6	NaN	30	13	LS
6	NaN	13	15	8	6	13	NaN	6	16	25	16	LS
29	NaN	12	18	24	6	18	0	11	18	34	17	LS
13	20	NaN	8	NaN	4	8	19	10	16	29	10	LS
NaN	20	NaN	18	25	8	13	NaN	12	16	33	15	LS
9	28	NaN	13	NaN	12	12	9	11	13	NaN	13	LS
17	13	NaN	6	33	8	16	20	9	18	NaN	13	LS
19	NaN	9	14	24	4	6	NaN	13	15	25	12	LS
6	NaN	9	15	25	12	21	14	11	17	34	17	LS
12	9	11	12	25	13	8	13	11	15	34	13	LS
9	22	6	15	27	15	27	4	11	20	25	10	LS
13	NaN	17	NaN	NaN	13	6	6	10	NaN	30	16	LS
20	NaN	11	NaN	25	12	8	16	6	20	34	15	LS
12	26	NaN	NaN	25	12	NaN	24	10	19	33	13	LS
17	NaN	NaN	6	NaN	13	8	NaN	6	16	34	12	LS
17	NaN	NaN	NaN	25	14	13	10	12	19	33	17	LS
9	20	NaN	18	23	13	14	16	12	16	25	13	LS
9	38	6	15	NaN	6	16	14	12	4	25	13	LS
20	9	NaN	12	18	13	16	23	10	17	21	13	LS
17	17	12	8	NaN	8	18	19	9	16	NaN	12	LS
17	13	17	NaN	28	8	18	27	12	19	29	13	LS
16	24	NaN	4	35	6	11	27	9	17	31	12	LS
24	24	6	8	NaN	12	18	15	8	16	29	NaN	LS
9	29	NaN	15	NaN	12	8	22	12	19	32	15	LS
17	32	NaN	12	19	13	11	8	16	NaN	34	12	LS
12	33	NaN	12	31	3	15	16	11	17	8	NaN	LS
NaN	26	9	6	22	13	17	11	11	18	NaN	10	LS
3	NaN	9	15	22	14	17	14	13	18	34	15	LS
9	20	6	15	23	8	4	8	9	18	NaN	11	LS
9	33	12	15	25	14	15	27	11	17	17	11	LS
17	12	17	NaN	27	13	17	18	10	13	25	15	LS
9	32	9	15	29	NaN	15	21	11	15	5	7	LS
20	33	16	15	34	13	14	28	15	NaN	34	12	LS
16	13	NaN	15	35	15	8	21	8	18	34	NaN	LS
9	NaN	NaN	NaN	31	8	8	22	11	16	31	15	LS
9	16	9	14	27	13	14	26	12	21	28	10	LS
17	36	NaN	NaN	25	15	16	19	11	20	16	17	LS
17	34	22	13	25	13	16	11	11	18	29	15	LS
17	16	17	15	NaN	12	16	12	11	22	33	15	LS
17	20	16	NaN	25	NaN	15	23	13	13	34	13	LS
17	20	9	NaN	NaN	NaN	15	24	18	17	25	16	LS
22	37	16	18	NaN	NaN	16	13	14	23	20	15	LS
12	NaN	9	4	32	12	19	6	10	19	29	17	LS
NaN	0.26	0.31	NaN	0.26	0.46	0.43	0.33	0.64	NaN	0.53	0.8	HR
NaN	0.22	0.31	1	0.28	0.75	0.75	0.39	0.5	0.63	0.85	0.89	HR
NaN	0.15	0	0.58	0.29	NaN	0	0.38	0.33	0.39	0.76	0.93	HR
NaN	0.2	0.33	0.4	NaN	0.83	0.25	0.25	0.6	0.72	0.73	0.85	HR
0.37	0.32	0.31	0.31	0.5	0.75	0.4	0.5	0.33	0.84	0.8	0.92	HR
0.55	0.21	0.47	0.13	NaN	0.63	0.57	0.42	0.62	0.92	0.82	1	HR
0.5	0.3	0.35	0.5	0.47	0.63	0.25	0.33	0.62	0.78	0.47	1	HR
NaN	0.25	0.5	0.62	0.45	1	0.59	0.24	0.67	0.96	0.62	0.65	HR
NaN	0.19	NaN	0	0.41	0.67	0.5	0.5	0.62	0.64	0.41	0.83	HR
0.25	NaN	NaN	0.5	NaN	0.64	0.17	NaN	0.31	0.59	NaN	1	HR
NaN	0.3	NaN	NaN	0.38	0.57	0.56	0.5	0.57	0.67	0.76	0.91	HR
NaN	0.34	NaN	NaN	0.48	0.38	0.47	0.31	0.64	0.67	0.61	0.82	HR
NaN	NaN	0.22	0.4	0.22	0.83	0.2	0.29	0.56	0.82	0.53	0.85	HR
NaN	0.18	0.35	0.58	NaN	NaN	0.58	0.17	0.1	0.77	1	0.67	HR
0.53	0.21	0.56	0.33	0.38	0.5	0.38	0	0.56	0.8	0.71	0.73	HR
0.53	0.36	0.35	0.37	0	0.75	0.5	0.22	0.36	0.69	0.32	0.63	HR
0.44	0.35	NaN	0.47	0.32	0.46	0.4	0.48	0.17	0.78	0.63	NaN	HR
NaN	0.12	0.33	0.53	0	0	0.13	0.55	0.33	NaN	0.67	1	HR
0.5	NaN	0.54	0.47	0.5	0.5	0.54	NaN	0.33	0.75	0.76	0.75	HR
0.34	NaN	0.42	0.44	0.17	0.83	0.39	NaN	0.55	0.78	0.47	0.88	HR
0.62	0.2	NaN	0.75	NaN	0.5	0.75	0.42	0.6	0.75	0.41	0.7	HR
NaN	0.2	NaN	0.39	0.28	0.63	0.46	NaN	0.58	0.5	0.3	0.87	HR
0.33	0.21	NaN	0.46	NaN	0.58	0.42	0.22	0.82	0.85	NaN	0.62	HR
0.35	0.46	NaN	0.5	0.27	0.63	0.56	0.15	0.56	0.56	NaN	0.85	HR
0.21	NaN	0.56	0.64	0.54	0.25	0.33	NaN	0.69	0.6	0.36	0.83	HR
0.67	NaN	0.56	0.6	0.24	0.33	0.24	0.29	0.45	0.65	0.35	0.76	HR
0.17	0.22	0.09	0.42	0.52	0.62	0.38	0.15	0.27	0.8	0.5	0.92	HR
0.33	0.32	0.33	0.6	0.19	0.27	0.48	0	0.36	0.95	0.72	0.7	HR
0.46	NaN	0.35	NaN	NaN	0.54	0.5	0.5	0.3	NaN	0.8	0.75	HR
0.2	NaN	0.45	NaN	0.48	0.5	0.25	0.31	0.17	0.8	0.5	0.87	HR
0.33	0.23	NaN	NaN	0.36	0.5	NaN	0.25	0.7	0.84	0.15	0.85	HR
0.41	NaN	NaN	0.67	NaN	0.62	0.25	NaN	0.5	0.81	0.62	0.67	HR
0.29	NaN	NaN	NaN	0.48	0.43	0.46	0.4	0.5	0.74	0.61	0.76	HR
0.56	0.3	NaN	0.56	0.43	0.46	0.5	0.06	0.58	0.88	0.32	0.69	HR
0.44	0.34	0.67	0.4	NaN	0.83	0.63	0.36	0.67	0.75	0.24	0.92	HR
0.4	0.33	NaN	0.5	0.5	0.62	0.5	0.17	0.4	0.65	0.52	0.62	HR
0.24	0.41	0.08	0.75	NaN	0.63	0.22	0.32	0.78	0.56	NaN	0.83	HR
0.18	0.31	0.18	NaN	0.43	0.75	0.78	0.19	0.5	0.89	0.38	0.62	HR
0.44	0.08	NaN	0	0.23	0.67	0.45	0.37	0.56	0.65	0.32	0.92	HR
0.25	0.17	0.33	0.75	NaN	0.5	0.39	0.6	0.38	0.94	0.31	NaN	HR
0.67	0.24	NaN	0.4	NaN	0.33	0	0.32	0.75	0.79	0.34	0.6	HR
0.12	0.16	NaN	0.58	0.37	0.54	0.27	0.63	0.19	NaN	0.47	0.83	HR
0.42	0.21	NaN	0.5	0.32	0.33	0.2	0.44	0.45	0.59	0.63	NaN	HR
NaN	0.23	0	0.33	0.32	0.54	0.71	0.64	0.73	0.61	NaN	0.6	HR
0	NaN	0	0.47	0.32	0.43	0.53	0.43	0.38	0.89	0.26	0.73	HR
0.22	0.25	0.33	0.47	0.52	0.38	0.75	0.25	0.56	0.83	NaN	0.64	HR
0.22	0.24	0.42	0.6	0.36	0.43	0.47	0.26	0.36	0.76	0.53	0.64	HR
0.47	0.33	0.35	NaN	0.3	0.31	0.35	0.39	0.5	0.92	0.68	0.6	HR
0.56	0.13	0.56	0.53	0.38	NaN	0.53	0.52	0.36	0.8	0.8	0.86	HR
0.35	0.21	0.25	0.53	0.21	0.54	0.43	0.39	0.53	NaN	0.56	0.92	HR
0.38	0.38	NaN	0.4	0.43	0.47	0.63	0.43	0.63	0.67	0.32	NaN	HR
0.44	NaN	NaN	NaN	0.29	0.38	0.25	0.36	0.64	0.44	0.39	0.47	HR
0	0.38	0.44	0.57	0.11	0.62	0.29	0.15	0.08	0.9	0.43	0.9	HR
0.24	0.14	NaN	NaN	0.28	0.6	0.38	0.11	0.45	0.3	0.31	0.65	HR
0.35	0.29	0.23	0.54	0.36	0.54	0.19	0.18	0.18	0.78	0.31	0.73	HR
0.24	0.38	0.53	0.6	NaN	0.42	0.5	0.58	0.55	0.77	0.33	0.73	HR
0.47	0.3	0.44	NaN	0.28	NaN	0.6	0.09	0.38	0.62	0.29	0.77	HR
0.53	0.25	0.44	NaN	NaN	NaN	0.27	0.25	0.17	0.53	0.28	0.69	HR
0.36	0.19	0.25	0.5	NaN	NaN	0.5	0.23	0.5	0.87	0.35	0.6	HR
0.33	NaN	0.44	0	0.25	0.5	0.47	0.67	0.4	0.95	0.55	0.65	HR
NaN	0.45	1	NaN	0.35	1	1	0.96	0.91	NaN	1	0.87	HSR
NaN	0.78	0.56	1	0.91	1	1	0.67	1	0.95	1	1	HSR
NaN	0.65	0	1	0.48	NaN	0	1	1	0.5	0.88	1	HSR
NaN	0.8	1	0.75	NaN	1	1	0.75	1	1	0.95	1	HSR
1	0.68	0.69	0.62	0.75	1	0.8	0.93	0.5	0.95	1	0.92	HSR
1	0.58	0.71	0.25	NaN	1	1	1	0.77	1	1	1	HSR
0.86	0.59	0.53	0.75	0.95	1	1	1	1	1	0.82	1	HSR
NaN	1	1	1	1	1	1	0.62	0.92	1	0.97	0.88	HSR
NaN	0.94	NaN	0	0.86	0.67	0.86	0.75	0.92	1	0.74	1	HSR
0.85	NaN	NaN	0.75	NaN	1	0.33	NaN	0.94	0.71	NaN	1	HSR
NaN	0.65	NaN	NaN	0.75	1	0.94	1	0.86	0.67	1	1	HSR
NaN	0.66	NaN	NaN	0.96	0.92	1	0.63	1	1	0.77	0.82	HSR
NaN	NaN	0.56	0.53	0.26	1	0.8	0.79	1	1	0.97	0.85	HSR
NaN	0.55	0.65	1	NaN	NaN	0.83	1	0.4	1	1	0.75	HSR
0.76	0.42	1	1	0.96	1	0.69	0	1	0.85	0.97	0.8	HSR
0.94	0.82	0.71	0.74	0	1	1	0.67	0.55	1	0.5	0.63	HSR
0.81	0.8	NaN	0.87	0.5	0.92	0.73	0.84	0	0.94	0.97	NaN	HSR
NaN	0.18	1	1	0	0	0.4	1	0.67	NaN	0.8	1	HSR
1	NaN	0.92	1	0.5	0.67	0.92	NaN	1	0.75	1	1	HSR
0.69	NaN	0.92	1	0.33	1	0.72	NaN	1	0.89	0.94	0.94	HSR
0.92	0.3	NaN	1	NaN	0.75	1	0.79	1	1	0.62	0.7	HSR
NaN	0.3	NaN	1	1	1	0.77	NaN	0.92	0.63	0.67	1	HSR
0.67	0.57	NaN	1	NaN	1	0.83	0.89	1	0.92	NaN	0.92	HSR
0.76	0.69	NaN	0.67	0.55	1	0.94	0.45	0.89	0.67	NaN	0.92	HSR
0.47	NaN	0.67	1	1	0.5	1	NaN	1	0.73	0.44	1	HSR
1	NaN	1	0.93	0.72	0.5	0.76	0.29	1	0.71	0.59	0.76	HSR
0.33	1	0.27	1	0.96	1	1	0.31	0.55	0.8	0.68	0.92	HSR
1	0.59	0.83	1	0.44	1	0.89	0	0.82	1	0.96	0.7	HSR
1	NaN	0.71	NaN	NaN	1	1	0.67	0.3	NaN	1	0.94	HSR
0.45	NaN	1	NaN	1	1	1	0.75	0.33	0.95	0.88	0.87	HSR
1	0.65	NaN	NaN	1	0.67	NaN	0.63	1	0.95	0.15	0.92	HSR
0.76	NaN	NaN	0.67	NaN	1	1	NaN	0.67	1	0.94	1	HSR
0.53	NaN	NaN	NaN	1	0.93	0.85	0.9	0.75	1	0.94	1	HSR
0.67	0.6	NaN	1	1	0.62	1	0.81	1	1	0.48	0.85	HSR
1	0.97	1	0.93	NaN	1	1	0.86	0.92	0.75	0.32	1	HSR
0.95	0.67	NaN	0.67	1	1	0.75	0.48	0.6	1	0.9	0.62	HSR
0.65	0.76	0.33	1	NaN	0.75	0.89	0.74	1	0.69	NaN	0.92	HSR
0.71	0.69	0.76	NaN	0.96	1	1	0.74	1	1	0.83	0.92	HSR
1	0.25	NaN	0	0.57	0.67	0.91	0.7	0.67	0.94	0.52	1	HSR
0.79	0.25	0.83	1	NaN	1	0.72	0.8	0.75	1	0.34	NaN	HSR
1	0.41	NaN	0.53	NaN	0.33	0	0.64	1	1	0.66	1	HSR
0.29	0.28	NaN	1	0.63	0.92	0.73	0.75	0.5	NaN	0.68	0.92	HSR
0.75	0.79	NaN	1	0.71	0.33	0.87	0.69	0.82	0.59	0.63	NaN	HSR
NaN	0.46	0	0.33	0.91	0.92	0.94	0.82	0.91	0.94	NaN	0.6	HSR
0	NaN	0	1	1	1	1	1	0.62	0.94	0.32	1	HSR
0.56	0.8	1	1	1	0.75	1	0.75	1	1	NaN	0.73	HSR
0.44	0.36	0.75	0.93	1	0.86	0.73	0.37	0.73	0.94	0.76	0.82	HSR
0.71	1	0.65	NaN	0.89	1	0.71	0.94	0.8	1	0.84	0.67	HSR
0.67	0.19	0.67	1	0.86	NaN	1	0.95	0.73	0.8	0.8	0.86	HSR
0.8	1	0.81	1	0.59	0.92	0.79	0.57	1	NaN	0.88	1	HSR
0.69	0.85	NaN	1	0.97	1	0.75	0.86	1	0.94	0.82	NaN	HSR
0.67	NaN	NaN	NaN	0.74	1	1	0.64	0.91	0.44	0.68	0.73	HSR
0	0.56	0.67	1	0.22	1	0.57	0.31	0.17	0.95	0.64	0.9	HSR
0.53	0.25	NaN	NaN	0.52	0.93	0.88	0.16	0.91	0.3	0.31	1	HSR
0.71	0.56	0.41	1	0.92	0.92	0.5	0.73	1	0.83	0.34	0.87	HSR
0.65	0.81	0.94	0.93	NaN	0.67	0.75	0.92	0.82	0.86	0.58	0.8	HSR
0.71	0.8	0.69	NaN	0.6	NaN	1	0.35	0.69	0.92	0.53	0.85	HSR
0.76	0.55	0.67	NaN	NaN	NaN	0.87	0.54	0.22	0.76	0.32	0.69	HSR
0.59	0.32	0.38	0.78	NaN	NaN	0.94	0.92	0.79	0.91	0.45	0.87	HSR
0.75	NaN	0.67	0	0.94	1	0.89	1	0.6	1	0.86	1	HSR
