# Supplementary material for: Optimized criteria for locomotion-based healthspan evaluation in C. elegans using the WorMotel system
Source: PLoS One. 2020 Mar 3;15(3):e0229583. doi: 10.1371/journal.pone.0229583 (PMC7053758; doi:10.1371/journal.pone.0229583)
Supplement: S6 Table — H(S)R of controls, daf-2 and daf-16 RNAi-treated animals were calculated. H(S)R distributions of daf-2 and daf-16 RNAi treated animals were probed for significant differences from controls at the same threshold (multiple testing-corrected p-valueKruskal-Wallis < 0,05). Significant p-values are marked in red. (XLSX) [file pone.0229583.s018.xlsx]

## Sheet: S6 Table
	Strain	p-value HR (Kruskal-Wallis)	p-value HSR (Kruskal-Wallis)
Experiment 1	daf-2	0.000137116	0.0520897
	daf-16	0.959456	0.919984
Experiment 2	daf-2	2.36102e-05	0.0301079
	daf-16	0.310975	0.87916
Experiment 3	daf-2	0.0214392	0.00420582
	daf-16	0.230012	0.701209
Experiment 4	daf-2	1.48927e-07	0.00115817
	daf-16	0.510372	0.984249
