# Supplementary material for: Optimized criteria for locomotion-based healthspan evaluation in C. elegans using the WorMotel system
Source: PLoS One. 2020 Mar 3;15(3):e0229583. doi: 10.1371/journal.pone.0229583 (PMC7053758; doi:10.1371/journal.pone.0229583)
Supplement: S1 File — Pixel differences per worm per day were calculated (see Methods) and stored in daily pdata files. Number in pdata file name increases with time. Each column in a pdata file represents an individual worm (from 1 to 240), with each row listing a value according to the time vector. (ZIP) [file pone.0229583.s019.zip]

Archive with 1,245 entries (1,200 files):
- S pdata files/
- S pdata files/Exp I/
- S pdata files/Exp II/
- S pdata files/Exp III/
- S pdata files/Exp III/pdata (interval 100 sec)/
- S pdata files/Exp III/pdata (interval 100 sec)/pdata1016.mat
- S pdata files/Exp III/pdata (interval 100 sec)/pdata1222.mat
- S pdata files/Exp III/pdata (interval 100 sec)/pdata1426.mat
- S pdata files/Exp III/pdata (interval 100 sec)/pdata1634.mat
- S pdata files/Exp III/pdata (interval 100 sec)/pdata1846.mat
- S pdata files/Exp III/pdata (interval 100 sec)/pdata2.mat
- S pdata files/Exp III/pdata (interval 100 sec)/pdata2053.mat
- S pdata files/Exp III/pdata (interval 100 sec)/pdata207.mat
- S pdata files/Exp III/pdata (interval 100 sec)/pdata2269.mat
- S pdata files/Exp III/pdata (interval 100 sec)/pdata2482.mat
- S pdata files/Exp III/pdata (interval 100 sec)/pdata2698.mat
- S pdata files/Exp III/pdata (interval 100 sec)/pdata2913.mat
- S pdata files/Exp III/pdata (interval 100 sec)/pdata3128.mat
- S pdata files/Exp III/pdata (interval 100 sec)/pdata3341.mat
- S pdata files/Exp III/pdata (interval 100 sec)/pdata3554.mat
- S pdata files/Exp III/pdata (interval 100 sec)/pdata3766.mat
- S pdata files/Exp III/pdata (interval 100 sec)/pdata3979.mat
- S pdata files/Exp III/pdata (interval 100 sec)/pdata408.mat
- S pdata files/Exp III/pdata (interval 100 sec)/pdata4194.mat
- S pdata files/Exp III/pdata (interval 100 sec)/pdata4408.mat
- S pdata files/Exp III/pdata (interval 100 sec)/pdata4624.mat
- S pdata files/Exp III/pdata (interval 100 sec)/pdata4839.mat
- S pdata files/Exp III/pdata (interval 100 sec)/pdata5051.mat
- S pdata files/Exp III/pdata (interval 100 sec)/pdata5261.mat
- S pdata files/Exp III/pdata (interval 100 sec)/pdata5470.mat
- S pdata files/Exp III/pdata (interval 100 sec)/pdata5685.mat
- S pdata files/Exp III/pdata (interval 100 sec)/pdata5896.mat
- S pdata files/Exp III/pdata (interval 100 sec)/pdata602.mat
- S pdata files/Exp III/pdata (interval 100 sec)/pdata6106.mat
- S pdata files/Exp III/pdata (interval 100 sec)/pdata6319.mat
- S pdata files/Exp III/pdata (interval 100 sec)/pdata6531.mat
- S pdata files/Exp III/pdata (interval 100 sec)/pdata6743.mat
- S pdata files/Exp III/pdata (interval 100 sec)/pdata6954.mat
- S pdata files/Exp III/pdata (interval 100 sec)/pdata7169.mat
- S pdata files/Exp III/pdata (interval 100 sec)/pdata7376.mat
- S pdata files/Exp III/pdata (interval 100 sec)/pdata7590.mat
- S pdata files/Exp III/pdata (interval 100 sec)/pdata7802.mat
- S pdata files/Exp III/pdata (interval 100 sec)/pdata8012.mat
- S pdata files/Exp III/pdata (interval 100 sec)/pdata807.mat
- S pdata files/Exp III/pdata (interval 150 sec)/
- S pdata files/Exp III/pdata (interval 150 sec)/pdata1016.mat
- S pdata files/Exp III/pdata (interval 150 sec)/pdata1222.mat
- S pdata files/Exp III/pdata (interval 150 sec)/pdata1426.mat
- S pdata files/Exp III/pdata (interval 150 sec)/pdata1634.mat
- S pdata files/Exp III/pdata (interval 150 sec)/pdata1846.mat
- S pdata files/Exp III/pdata (interval 150 sec)/pdata2.mat
- S pdata files/Exp III/pdata (interval 150 sec)/pdata2053.mat
- S pdata files/Exp III/pdata (interval 150 sec)/pdata207.mat
- S pdata files/Exp III/pdata (interval 150 sec)/pdata2269.mat
- S pdata files/Exp III/pdata (interval 150 sec)/pdata2482.mat
- S pdata files/Exp III/pdata (interval 150 sec)/pdata2698.mat
- S pdata files/Exp III/pdata (interval 150 sec)/pdata2913.mat
- S pdata files/Exp III/pdata (interval 150 sec)/pdata3128.mat
- S pdata files/Exp III/pdata (interval 150 sec)/pdata3341.mat
- S pdata files/Exp III/pdata (interval 150 sec)/pdata3554.mat
- S pdata files/Exp III/pdata (interval 150 sec)/pdata3766.mat
- S pdata files/Exp III/pdata (interval 150 sec)/pdata3979.mat
- S pdata files/Exp III/pdata (interval 150 sec)/pdata408.mat
- S pdata files/Exp III/pdata (interval 150 sec)/pdata4194.mat
- S pdata files/Exp III/pdata (interval 150 sec)/pdata4408.mat
- S pdata files/Exp III/pdata (interval 150 sec)/pdata4624.mat
- S pdata files/Exp III/pdata (interval 150 sec)/pdata4839.mat
- S pdata files/Exp III/pdata (interval 150 sec)/pdata5051.mat
- S pdata files/Exp III/pdata (interval 150 sec)/pdata5261.mat
- S pdata files/Exp III/pdata (interval 150 sec)/pdata5470.mat
- S pdata files/Exp III/pdata (interval 150 sec)/pdata5685.mat
- S pdata files/Exp III/pdata (interval 150 sec)/pdata5896.mat
- S pdata files/Exp III/pdata (interval 150 sec)/pdata602.mat
- S pdata files/Exp III/pdata (interval 150 sec)/pdata6106.mat
- S pdata files/Exp III/pdata (interval 150 sec)/pdata6319.mat
- S pdata files/Exp III/pdata (interval 150 sec)/pdata6531.mat
- S pdata files/Exp III/pdata (interval 150 sec)/pdata6743.mat
- S pdata files/Exp III/pdata (interval 150 sec)/pdata6954.mat
- S pdata files/Exp III/pdata (interval 150 sec)/pdata7169.mat
- S pdata files/Exp III/pdata (interval 150 sec)/pdata7376.mat
- S pdata files/Exp III/pdata (interval 150 sec)/pdata7590.mat
- S pdata files/Exp III/pdata (interval 150 sec)/pdata7802.mat
- S pdata files/Exp III/pdata (interval 150 sec)/pdata8012.mat
- S pdata files/Exp III/pdata (interval 150 sec)/pdata807.mat
- S pdata files/Exp III/pdata (interval 20 sec)/
- S pdata files/Exp III/pdata (interval 20 sec)/pdata1016.mat
- S pdata files/Exp III/pdata (interval 20 sec)/pdata1222.mat
- S pdata files/Exp III/pdata (interval 20 sec)/pdata1426.mat
- S pdata files/Exp III/pdata (interval 20 sec)/pdata1634.mat
- S pdata files/Exp III/pdata (interval 20 sec)/pdata1846.mat
- S pdata files/Exp III/pdata (interval 20 sec)/pdata2.mat
- S pdata files/Exp III/pdata (interval 20 sec)/pdata2053.mat
- S pdata files/Exp III/pdata (interval 20 sec)/pdata207.mat
- S pdata files/Exp III/pdata (interval 20 sec)/pdata2269.mat
- S pdata files/Exp III/pdata (interval 20 sec)/pdata2482.mat
- S pdata files/Exp III/pdata (interval 20 sec)/pdata2698.mat
- S pdata files/Exp III/pdata (interval 20 sec)/pdata2913.mat
- S pdata files/Exp III/pdata (interval 20 sec)/pdata3128.mat
- S pdata files/Exp III/pdata (interval 20 sec)/pdata3341.mat
- S pdata files/Exp III/pdata (interval 20 sec)/pdata3554.mat
- S pdata files/Exp III/pdata (interval 20 sec)/pdata3766.mat
- S pdata files/Exp III/pdata (interval 20 sec)/pdata3979.mat
- S pdata files/Exp III/pdata (interval 20 sec)/pdata408.mat
- S pdata files/Exp III/pdata (interval 20 sec)/pdata4194.mat
- S pdata files/Exp III/pdata (interval 20 sec)/pdata4408.mat
- S pdata files/Exp III/pdata (interval 20 sec)/pdata4624.mat
- S pdata files/Exp III/pdata (interval 20 sec)/pdata4839.mat
- S pdata files/Exp III/pdata (interval 20 sec)/pdata5051.mat
- S pdata files/Exp III/pdata (interval 20 sec)/pdata5261.mat
- S pdata files/Exp III/pdata (interval 20 sec)/pdata5470.mat
- S pdata files/Exp III/pdata (interval 20 sec)/pdata5685.mat
- S pdata files/Exp III/pdata (interval 20 sec)/pdata5896.mat
- S pdata files/Exp III/pdata (interval 20 sec)/pdata602.mat
- S pdata files/Exp III/pdata (interval 20 sec)/pdata6106.mat
- S pdata files/Exp III/pdata (interval 20 sec)/pdata6319.mat
- S pdata files/Exp III/pdata (interval 20 sec)/pdata6531.mat
- S pdata files/Exp III/pdata (interval 20 sec)/pdata6743.mat
- S pdata files/Exp III/pdata (interval 20 sec)/pdata6954.mat
- S pdata files/Exp III/pdata (interval 20 sec)/pdata7169.mat
- S pdata files/Exp III/pdata (interval 20 sec)/pdata7376.mat
- S pdata files/Exp III/pdata (interval 20 sec)/pdata7590.mat
- S pdata files/Exp III/pdata (interval 20 sec)/pdata7802.mat
- S pdata files/Exp III/pdata (interval 20 sec)/pdata8012.mat
- S pdata files/Exp III/pdata (interval 20 sec)/pdata807.mat
- S pdata files/Exp III/pdata (interval 200 sec)/
- S pdata files/Exp III/pdata (interval 200 sec)/pdata1016.mat
- S pdata files/Exp III/pdata (interval 200 sec)/pdata1222.mat
- S pdata files/Exp III/pdata (interval 200 sec)/pdata1426.mat
- S pdata files/Exp III/pdata (interval 200 sec)/pdata1634.mat
- S pdata files/Exp III/pdata (interval 200 sec)/pdata1846.mat
- S pdata files/Exp III/pdata (interval 200 sec)/pdata2.mat
- S pdata files/Exp III/pdata (interval 200 sec)/pdata2053.mat
- S pdata files/Exp III/pdata (interval 200 sec)/pdata207.mat
- S pdata files/Exp III/pdata (interval 200 sec)/pdata2269.mat
- S pdata files/Exp III/pdata (interval 200 sec)/pdata2482.mat
- S pdata files/Exp III/pdata (interval 200 sec)/pdata2698.mat
- S pdata files/Exp III/pdata (interval 200 sec)/pdata2913.mat
- S pdata files/Exp III/pdata (interval 200 sec)/pdata3128.mat
- S pdata files/Exp III/pdata (interval 200 sec)/pdata3341.mat
- S pdata files/Exp III/pdata (interval 200 sec)/pdata3554.mat
- S pdata files/Exp III/pdata (interval 200 sec)/pdata3766.mat
- S pdata files/Exp III/pdata (interval 200 sec)/pdata3979.mat
- S pdata files/Exp III/pdata (interval 200 sec)/pdata408.mat
- S pdata files/Exp III/pdata (interval 200 sec)/pdata4194.mat
- S pdata files/Exp III/pdata (interval 200 sec)/pdata4408.mat
- S pdata files/Exp III/pdata (interval 200 sec)/pdata4624.mat
- S pdata files/Exp III/pdata (interval 200 sec)/pdata4839.mat
- S pdata files/Exp III/pdata (interval 200 sec)/pdata5051.mat
- S pdata files/Exp III/pdata (interval 200 sec)/pdata5261.mat
- S pdata files/Exp III/pdata (interval 200 sec)/pdata5470.mat
- S pdata files/Exp III/pdata (interval 200 sec)/pdata5685.mat
- S pdata files/Exp III/pdata (interval 200 sec)/pdata5896.mat
- S pdata files/Exp III/pdata (interval 200 sec)/pdata602.mat
- S pdata files/Exp III/pdata (interval 200 sec)/pdata6106.mat
- S pdata files/Exp III/pdata (interval 200 sec)/pdata6319.mat
- S pdata files/Exp III/pdata (interval 200 sec)/pdata6531.mat
- S pdata files/Exp III/pdata (interval 200 sec)/pdata6743.mat
- S pdata files/Exp III/pdata (interval 200 sec)/pdata6954.mat
- S pdata files/Exp III/pdata (interval 200 sec)/pdata7169.mat
- S pdata files/Exp III/pdata (interval 200 sec)/pdata7376.mat
- S pdata files/Exp III/pdata (interval 200 sec)/pdata7590.mat
- S pdata files/Exp III/pdata (interval 200 sec)/pdata7802.mat
- S pdata files/Exp III/pdata (interval 200 sec)/pdata8012.mat
- S pdata files/Exp III/pdata (interval 200 sec)/pdata807.mat
- S pdata files/Exp III/pdata (interval 250 sec)/
- S pdata files/Exp III/pdata (interval 250 sec)/pdata1016.mat
- S pdata files/Exp III/pdata (interval 250 sec)/pdata1222.mat
- S pdata files/Exp III/pdata (interval 250 sec)/pdata1426.mat
- S pdata files/Exp III/pdata (interval 250 sec)/pdata1634.mat
- S pdata files/Exp III/pdata (interval 250 sec)/pdata1846.mat
- S pdata files/Exp III/pdata (interval 250 sec)/pdata2.mat
- S pdata files/Exp III/pdata (interval 250 sec)/pdata2053.mat
- S pdata files/Exp III/pdata (interval 250 sec)/pdata207.mat
- S pdata files/Exp III/pdata (interval 250 sec)/pdata2269.mat
- S pdata files/Exp III/pdata (interval 250 sec)/pdata2482.mat
- S pdata files/Exp III/pdata (interval 250 sec)/pdata2698.mat
- S pdata files/Exp III/pdata (interval 250 sec)/pdata2913.mat
- S pdata files/Exp III/pdata (interval 250 sec)/pdata3128.mat
- S pdata files/Exp III/pdata (interval 250 sec)/pdata3341.mat
- S pdata files/Exp III/pdata (interval 250 sec)/pdata3554.mat
- S pdata files/Exp III/pdata (interval 250 sec)/pdata3766.mat
- S pdata files/Exp III/pdata (interval 250 sec)/pdata3979.mat
- S pdata files/Exp III/pdata (interval 250 sec)/pdata408.mat
- S pdata files/Exp III/pdata (interval 250 sec)/pdata4194.mat
- S pdata files/Exp III/pdata (interval 250 sec)/pdata4408.mat
- S pdata files/Exp III/pdata (interval 250 sec)/pdata4624.mat
- S pdata files/Exp III/pdata (interval 250 sec)/pdata4839.mat
- S pdata files/Exp III/pdata (interval 250 sec)/pdata5051.mat
- S pdata files/Exp III/pdata (interval 250 sec)/pdata5261.mat
- S pdata files/Exp III/pdata (interval 250 sec)/pdata5470.mat
- S pdata files/Exp III/pdata (interval 250 sec)/pdata5685.mat
- S pdata files/Exp III/pdata (interval 250 sec)/pdata5896.mat
- S pdata files/Exp III/pdata (interval 250 sec)/pdata602.mat
- S pdata files/Exp III/pdata (interval 250 sec)/pdata6106.mat
- S pdata files/Exp III/pdata (interval 250 sec)/pdata6319.mat
- S pdata files/Exp III/pdata (interval 250 sec)/pdata6531.mat
- S pdata files/Exp III/pdata (interval 250 sec)/pdata6743.mat
- S pdata files/Exp III/pdata (interval 250 sec)/pdata6954.mat
- S pdata files/Exp III/pdata (interval 250 sec)/pdata7169.mat
- S pdata files/Exp III/pdata (interval 250 sec)/pdata7376.mat
- S pdata files/Exp III/pdata (interval 250 sec)/pdata7590.mat
- S pdata files/Exp III/pdata (interval 250 sec)/pdata7802.mat
- S pdata files/Exp III/pdata (interval 250 sec)/pdata8012.mat
- S pdata files/Exp III/pdata (interval 250 sec)/pdata807.mat
- S pdata files/Exp III/pdata (interval 300 sec)/
- S pdata files/Exp III/pdata (interval 300 sec)/pdata1016.mat
- S pdata files/Exp III/pdata (interval 300 sec)/pdata1222.mat
- S pdata files/Exp III/pdata (interval 300 sec)/pdata1426.mat
- S pdata files/Exp III/pdata (interval 300 sec)/pdata1634.mat
- S pdata files/Exp III/pdata (interval 300 sec)/pdata1846.mat
- S pdata files/Exp III/pdata (interval 300 sec)/pdata2.mat
- S pdata files/Exp III/pdata (interval 300 sec)/pdata2053.mat
- S pdata files/Exp III/pdata (interval 300 sec)/pdata207.mat
- S pdata files/Exp III/pdata (interval 300 sec)/pdata2269.mat
- S pdata files/Exp III/pdata (interval 300 sec)/pdata2482.mat
- S pdata files/Exp III/pdata (interval 300 sec)/pdata2698.mat
- S pdata files/Exp III/pdata (interval 300 sec)/pdata2913.mat
- S pdata files/Exp III/pdata (interval 300 sec)/pdata3128.mat
- S pdata files/Exp III/pdata (interval 300 sec)/pdata3341.mat
- S pdata files/Exp III/pdata (interval 300 sec)/pdata3554.mat
- S pdata files/Exp III/pdata (interval 300 sec)/pdata3766.mat
- S pdata files/Exp III/pdata (interval 300 sec)/pdata3979.mat
- S pdata files/Exp III/pdata (interval 300 sec)/pdata408.mat
- S pdata files/Exp III/pdata (interval 300 sec)/pdata4194.mat
- S pdata files/Exp III/pdata (interval 300 sec)/pdata4408.mat
- S pdata files/Exp III/pdata (interval 300 sec)/pdata4624.mat
- S pdata files/Exp III/pdata (interval 300 sec)/pdata4839.mat
- S pdata files/Exp III/pdata (interval 300 sec)/pdata5051.mat
- S pdata files/Exp III/pdata (interval 300 sec)/pdata5261.mat
- S pdata files/Exp III/pdata (interval 300 sec)/pdata5470.mat
- S pdata files/Exp III/pdata (interval 300 sec)/pdata5685.mat
- S pdata files/Exp III/pdata (interval 300 sec)/pdata5896.mat
- S pdata files/Exp III/pdata (interval 300 sec)/pdata602.mat
- S pdata files/Exp III/pdata (interval 300 sec)/pdata6106.mat
- S pdata files/Exp III/pdata (interval 300 sec)/pdata6319.mat
- S pdata files/Exp III/pdata (interval 300 sec)/pdata6531.mat
- S pdata files/Exp III/pdata (interval 300 sec)/pdata6743.mat
- S pdata files/Exp III/pdata (interval 300 sec)/pdata6954.mat
- S pdata files/Exp III/pdata (interval 300 sec)/pdata7169.mat
- S pdata files/Exp III/pdata (interval 300 sec)/pdata7376.mat
- S pdata files/Exp III/pdata (interval 300 sec)/pdata7590.mat
- S pdata files/Exp III/pdata (interval 300 sec)/pdata7802.mat
- S pdata files/Exp III/pdata (interval 300 sec)/pdata8012.mat
- S pdata files/Exp III/pdata (interval 300 sec)/pdata807.mat
- S pdata files/Exp III/pdata (interval 5 sec)/
- S pdata files/Exp III/pdata (interval 5 sec)/pdata1016.mat
- S pdata files/Exp III/pdata (interval 5 sec)/pdata1222.mat
- S pdata files/Exp III/pdata (interval 5 sec)/pdata1426.mat
- S pdata files/Exp III/pdata (interval 5 sec)/pdata1634.mat
- S pdata files/Exp III/pdata (interval 5 sec)/pdata1846.mat
- S pdata files/Exp III/pdata (interval 5 sec)/pdata2.mat
- S pdata files/Exp III/pdata (interval 5 sec)/pdata2053.mat
- S pdata files/Exp III/pdata (interval 5 sec)/pdata207.mat
- S pdata files/Exp III/pdata (interval 5 sec)/pdata2269.mat
- S pdata files/Exp III/pdata (interval 5 sec)/pdata2482.mat
- S pdata files/Exp III/pdata (interval 5 sec)/pdata2698.mat
- S pdata files/Exp III/pdata (interval 5 sec)/pdata2913.mat
- S pdata files/Exp III/pdata (interval 5 sec)/pdata3128.mat
- S pdata files/Exp III/pdata (interval 5 sec)/pdata3341.mat
- S pdata files/Exp III/pdata (interval 5 sec)/pdata3554.mat
- S pdata files/Exp III/pdata (interval 5 sec)/pdata3766.mat
- S pdata files/Exp III/pdata (interval 5 sec)/pdata3979.mat
- S pdata files/Exp III/pdata (interval 5 sec)/pdata408.mat
- S pdata files/Exp III/pdata (interval 5 sec)/pdata4194.mat
- S pdata files/Exp III/pdata (interval 5 sec)/pdata4408.mat
- S pdata files/Exp III/pdata (interval 5 sec)/pdata4624.mat
- S pdata files/Exp III/pdata (interval 5 sec)/pdata4839.mat
- S pdata files/Exp III/pdata (interval 5 sec)/pdata5051.mat
- S pdata files/Exp III/pdata (interval 5 sec)/pdata5261.mat
- S pdata files/Exp III/pdata (interval 5 sec)/pdata5470.mat
- S pdata files/Exp III/pdata (interval 5 sec)/pdata5685.mat
- S pdata files/Exp III/pdata (interval 5 sec)/pdata5896.mat
- S pdata files/Exp III/pdata (interval 5 sec)/pdata602.mat
- S pdata files/Exp III/pdata (interval 5 sec)/pdata6106.mat
- S pdata files/Exp III/pdata (interval 5 sec)/pdata6319.mat
- S pdata files/Exp III/pdata (interval 5 sec)/pdata6531.mat
- S pdata files/Exp III/pdata (interval 5 sec)/pdata6743.mat
- S pdata files/Exp III/pdata (interval 5 sec)/pdata6954.mat
- S pdata files/Exp III/pdata (interval 5 sec)/pdata7169.mat
- S pdata files/Exp III/pdata (interval 5 sec)/pdata7376.mat
- S pdata files/Exp III/pdata (interval 5 sec)/pdata7590.mat
- S pdata files/Exp III/pdata (interval 5 sec)/pdata7802.mat
- S pdata files/Exp III/pdata (interval 5 sec)/pdata8012.mat
- S pdata files/Exp III/pdata (interval 5 sec)/pdata807.mat
- S pdata files/Exp III/pdata (interval 540 sec)/
- S pdata files/Exp III/pdata (interval 540 sec)/pdata1016.mat
- S pdata files/Exp III/pdata (interval 540 sec)/pdata1222.mat
- S pdata files/Exp III/pdata (interval 540 sec)/pdata1426.mat
- S pdata files/Exp III/pdata (interval 540 sec)/pdata1634.mat
- S pdata files/Exp III/pdata (interval 540 sec)/pdata1846.mat
- S pdata files/Exp III/pdata (interval 540 sec)/pdata2.mat
- S pdata files/Exp III/pdata (interval 540 sec)/pdata2053.mat
- S pdata files/Exp III/pdata (interval 540 sec)/pdata207.mat
- S pdata files/Exp III/pdata (interval 540 sec)/pdata2269.mat
- S pdata files/Exp III/pdata (interval 540 sec)/pdata2482.mat
- S pdata files/Exp III/pdata (interval 540 sec)/pdata2698.mat
- S pdata files/Exp III/pdata (interval 540 sec)/pdata2913.mat
- S pdata files/Exp III/pdata (interval 540 sec)/pdata3128.mat
- S pdata files/Exp III/pdata (interval 540 sec)/pdata3341.mat
- S pdata files/Exp III/pdata (interval 540 sec)/pdata3554.mat
[truncated: 945 more entries]
