# Supplementary material for: Optimized criteria for locomotion-based healthspan evaluation in C. elegans using the WorMotel system
Source: PLoS One. 2020 Mar 3;15(3):e0229583. doi: 10.1371/journal.pone.0229583 (PMC7053758; doi:10.1371/journal.pone.0229583)
Supplement: S2 File — This includes relevant scripts (See Tutorial). (ZIP) [file pone.0229583.s020.zip]

Archive with 178 entries (157 files):
- S Tutorial/
- S Tutorial/Step1_Imageprocessing/
- S Tutorial/Step1_Imageprocessing/AnalyzeWriteROIFile.m
- S Tutorial/Step1_Imageprocessing/BatchSave_ActivityHeatmapAndCurve.m
- S Tutorial/Step1_Imageprocessing/BlueLightImageAnalysis.m
- S Tutorial/Step1_Imageprocessing/Combine_PDataFilesIntoOutActivityArrayCombined.m
- S Tutorial/Step1_Imageprocessing/Combine_SeparateImagesIntoFolder.m
- S Tutorial/Step1_Imageprocessing/computeActivityAfterAlignment.m
- S Tutorial/Step1_Imageprocessing/ComputeActivityToDetectDeath_RobotRealignment.m
- S Tutorial/Step1_Imageprocessing/ComputeActivity_RobotRealignment.m
- S Tutorial/Step1_Imageprocessing/computeResponseParameters.m
- S Tutorial/Step1_Imageprocessing/computeResponseParametersFromSinglePdata.m
- S Tutorial/Step1_Imageprocessing/ComputeTimeDiffBtwTwoDateVectors.m
- S Tutorial/Step1_Imageprocessing/ComputeTimeDiffBtwTwoFiles.m
- S Tutorial/Step1_Imageprocessing/Compute_OutResponseArrayOfdActivity.m
- S Tutorial/Step1_Imageprocessing/Compute_ResponseFromOutActivityArray.m
- S Tutorial/Step1_Imageprocessing/Compute_ResponseProfilesOverTime.m
- S Tutorial/Step1_Imageprocessing/ContinuousStimulationAnalysis.fig
- S Tutorial/Step1_Imageprocessing/ContinuousStimulationAnalysis.m
- S Tutorial/Step1_Imageprocessing/ContinuousStimulationAnalysisGUI.fig
- S Tutorial/Step1_Imageprocessing/ContinuousStimulationAnalysisGUI.m
- S Tutorial/Step1_Imageprocessing/convertdate_png.m
- S Tutorial/Step1_Imageprocessing/Convertfiles_multiplefolders.m
- S Tutorial/Step1_Imageprocessing/ConvertInitsToROI.m
- S Tutorial/Step1_Imageprocessing/ConvertMat2Str.m
- S Tutorial/Step1_Imageprocessing/ConvertValueTORGBByDefaultHistogram.m
- S Tutorial/Step1_Imageprocessing/CopyImageAnalysisFilesToDestination.m
- S Tutorial/Step1_Imageprocessing/copyunedittedpdata20.m
- S Tutorial/Step1_Imageprocessing/createDefaultWellInfoTable.m
- S Tutorial/Step1_Imageprocessing/CreateOutActivityArrayFor1ContinuousImagingV3.m
- S Tutorial/Step1_Imageprocessing/CreateOutActivityArrayToDetectDeath.m
- S Tutorial/Step1_Imageprocessing/CreateOutLifespanArrayTemplate.m
- S Tutorial/Step1_Imageprocessing/CreateOutLocomotionArrayFor1ContinuousImagingV2.m
- S Tutorial/Step1_Imageprocessing/createROIAligned_NoOptAngle.m
- S Tutorial/Step1_Imageprocessing/CreateROIAutomatically_BatchRun.m
- S Tutorial/Step1_Imageprocessing/CreateROIReviewHTMLfiles.m
- S Tutorial/Step1_Imageprocessing/CreateSingleWormHeatmap.m
- S Tutorial/Step1_Imageprocessing/CreateSummaryActivityProfiles.m
- S Tutorial/Step1_Imageprocessing/createWorMotelWellIDMap.m
- S Tutorial/Step1_Imageprocessing/Create_OutLifespanArray.m
- S Tutorial/Step1_Imageprocessing/Create_OutLifespanArrayFromOutActivityArrayCombined.m
- S Tutorial/Step1_Imageprocessing/Create_OutResponseArrayOfdActivity.m
- S Tutorial/Step1_Imageprocessing/Create_ROIFilesAuto.m
- S Tutorial/Step1_Imageprocessing/DefineROI.m
- S Tutorial/Step1_Imageprocessing/Dependencies/
- S Tutorial/Step1_Imageprocessing/Dependencies/bradley/
- S Tutorial/Step1_Imageprocessing/Dependencies/bradley/bradley/
- S Tutorial/Step1_Imageprocessing/Dependencies/bradley/bradley/averagefilter.m
- S Tutorial/Step1_Imageprocessing/Dependencies/bradley/bradley/bradley.m
- S Tutorial/Step1_Imageprocessing/Dependencies/bradley/bradley/bradley.png
- S Tutorial/Step1_Imageprocessing/Dependencies/bradley/bradley/readme.txt
- S Tutorial/Step1_Imageprocessing/Dependencies/bradley/license.txt
- S Tutorial/Step1_Imageprocessing/Dependencies/bradley/__MACOSX/
- S Tutorial/Step1_Imageprocessing/Dependencies/bradley/__MACOSX/bradley/
- S Tutorial/Step1_Imageprocessing/Dependencies/bradley/__MACOSX/bradley/__averagefilter.m
- S Tutorial/Step1_Imageprocessing/Dependencies/bradley/__MACOSX/bradley/__bradley.m
- S Tutorial/Step1_Imageprocessing/Dependencies/bradley/__MACOSX/bradley/__bradley.png
- S Tutorial/Step1_Imageprocessing/Dependencies/bradley/__MACOSX/bradley/__license.txt
- S Tutorial/Step1_Imageprocessing/Dependencies/bradley/__MACOSX/bradley/__readme.txt
- S Tutorial/Step1_Imageprocessing/Dependencies/bradley/__MACOSX/__bradley
- S Tutorial/Step1_Imageprocessing/Dependencies/cell2csv/
- S Tutorial/Step1_Imageprocessing/Dependencies/cell2csv/cell2csv.m
- S Tutorial/Step1_Imageprocessing/Dependencies/CopyPaste/
- S Tutorial/Step1_Imageprocessing/Dependencies/CopyPaste/copy.m
- S Tutorial/Step1_Imageprocessing/Dependencies/CopyPaste/license.txt
- S Tutorial/Step1_Imageprocessing/Dependencies/CopyPaste/paste.m
- S Tutorial/Step1_Imageprocessing/Dependencies/folderSubFolders/
- S Tutorial/Step1_Imageprocessing/Dependencies/folderSubFolders/folderFullPath.m
- S Tutorial/Step1_Imageprocessing/Dependencies/folderSubFolders/folderSubFolders.m
- S Tutorial/Step1_Imageprocessing/Dependencies/folderSubFolders/license.txt
- S Tutorial/Step1_Imageprocessing/Dependencies/imclipboard/
- S Tutorial/Step1_Imageprocessing/Dependencies/imclipboard/ImageSelection.class
- S Tutorial/Step1_Imageprocessing/Dependencies/imclipboard/ImageSelection.java
- S Tutorial/Step1_Imageprocessing/Dependencies/imclipboard/imclipboard.m
- S Tutorial/Step1_Imageprocessing/Dependencies/imclipboard/license.txt
- S Tutorial/Step1_Imageprocessing/Dependencies/natsort/
- S Tutorial/Step1_Imageprocessing/Dependencies/natsortfiles/
- S Tutorial/Step1_Imageprocessing/Dependencies/natsortfiles/license.txt
- S Tutorial/Step1_Imageprocessing/Dependencies/natsortfiles/natsortfiles.m
- S Tutorial/Step1_Imageprocessing/Dependencies/natsort/license.txt
- S Tutorial/Step1_Imageprocessing/Dependencies/natsort/natsort.m
- S Tutorial/Step1_Imageprocessing/Dependencies/NetGraphics/
- S Tutorial/Step1_Imageprocessing/Dependencies/NetGraphics/NetGraphics.dll
- S Tutorial/Step1_Imageprocessing/Dependencies/NetGraphics/Pan and Zoom Very Large Images - CodeProject.pdf
- S Tutorial/Step1_Imageprocessing/Dependencies/NetGraphics/Queens_ImageControl.dll
- S Tutorial/Step1_Imageprocessing/Dependencies/NetGraphics/Test.m
- S Tutorial/Step1_Imageprocessing/Dependencies/sauvola/
- S Tutorial/Step1_Imageprocessing/Dependencies/sauvola/license.txt
- S Tutorial/Step1_Imageprocessing/Dependencies/sauvola/sauvola/
- S Tutorial/Step1_Imageprocessing/Dependencies/sauvola/sauvola/averagefilter.m
- S Tutorial/Step1_Imageprocessing/Dependencies/sauvola/sauvola/sauvola.m
- S Tutorial/Step1_Imageprocessing/Dependencies/sauvola/sauvola/_DS_Store
- S Tutorial/Step1_Imageprocessing/Dependencies/sauvola/__MACOSX/
- S Tutorial/Step1_Imageprocessing/Dependencies/sauvola/__MACOSX/sauvola/
- S Tutorial/Step1_Imageprocessing/Dependencies/sauvola/__MACOSX/sauvola/__.DS_Store
- S Tutorial/Step1_Imageprocessing/Dependencies/sauvola/__MACOSX/sauvola/__averagefilter.m
- S Tutorial/Step1_Imageprocessing/Dependencies/sauvola/__MACOSX/sauvola/__license.txt
- S Tutorial/Step1_Imageprocessing/Dependencies/sauvola/__MACOSX/sauvola/__sauvola.m
- S Tutorial/Step1_Imageprocessing/Dependencies/sauvola/__MACOSX/__sauvola
- S Tutorial/Step1_Imageprocessing/Dependencies/uipickfiles/
- S Tutorial/Step1_Imageprocessing/Dependencies/uipickfiles/license.txt
- S Tutorial/Step1_Imageprocessing/Dependencies/uipickfiles/uipickfiles.m
- S Tutorial/Step1_Imageprocessing/DetermineDeath.m
- S Tutorial/Step1_Imageprocessing/Display.m
- S Tutorial/Step1_Imageprocessing/displayROIonImage.m
- S Tutorial/Step1_Imageprocessing/displayROIonImageV2.m
- S Tutorial/Step1_Imageprocessing/DisplaySinglePdataFile.m
- S Tutorial/Step1_Imageprocessing/DisplaySingleWorm.m
- S Tutorial/Step1_Imageprocessing/DisplaySingleWormHeatmapHistory.m
- S Tutorial/Step1_Imageprocessing/DrawLocomotionHeatmap.m
- S Tutorial/Step1_Imageprocessing/DrawLocomotionHeatmapV2.m
- S Tutorial/Step1_Imageprocessing/DrawResponseArray.m
- S Tutorial/Step1_Imageprocessing/Draw_OutResponseArrayOfdActivity.m
- S Tutorial/Step1_Imageprocessing/extract540LScorrected.m
- S Tutorial/Step1_Imageprocessing/findOptimalAlignment_2ImageSystem_NoOptAngle.m
- S Tutorial/Step1_Imageprocessing/findOptimalAlignment_3ImageSystem.m
- S Tutorial/Step1_Imageprocessing/Find_RowStartEndOfTargetSampleID.m
- S Tutorial/Step1_Imageprocessing/fmeasure.m
- S Tutorial/Step1_Imageprocessing/GetActivityProfileFromPdataFile.m
- S Tutorial/Step1_Imageprocessing/getAlphabeticWellIDFromWellNum.m
- S Tutorial/Step1_Imageprocessing/getGenotypeInformation.m
- S Tutorial/Step1_Imageprocessing/GetImageTime.m
- S Tutorial/Step1_Imageprocessing/GetImageTimeArray.m
- S Tutorial/Step1_Imageprocessing/GetSampleIDArrayFromWellInfoFile.m
- S Tutorial/Step1_Imageprocessing/GetSortedImageFileNames.m
- S Tutorial/Step1_Imageprocessing/GetSortedImageFileNamesByDate.m
- S Tutorial/Step1_Imageprocessing/getWellCropImages.m
- S Tutorial/Step1_Imageprocessing/getWellNumFromAlphabet.m
- S Tutorial/Step1_Imageprocessing/getWellsFromStr.m
- S Tutorial/Step1_Imageprocessing/Graphs_aliveact_perGT.mat
- S Tutorial/Step1_Imageprocessing/Graphs_medvsaver_perGT_multiplethreshs.mat
- S Tutorial/Step1_Imageprocessing/HRatio_stats_lastday.mat
- S Tutorial/Step1_Imageprocessing/lifespanCalc_ManualLSInput50917.m
- S Tutorial/Step1_Imageprocessing/lifespanMap.m
- S Tutorial/Step1_Imageprocessing/lifespanMap_All.m
- S Tutorial/Step1_Imageprocessing/manualCensoringGUI.fig
- S Tutorial/Step1_Imageprocessing/manualCensoringGUI.m
- S Tutorial/Step1_Imageprocessing/markTimeLabels.m
- S Tutorial/Step1_Imageprocessing/mattmakevideo.m
- S Tutorial/Step1_Imageprocessing/MC_QuiescenceActivity_v0618.fig
- S Tutorial/Step1_Imageprocessing/MC_QuiescenceActivity_v0618.m
- S Tutorial/Step1_Imageprocessing/MoveFileTool.m
- S Tutorial/Step1_Imageprocessing/Queens_ImageControl.dll
- S Tutorial/Step1_Imageprocessing/Remove_DeadWormsInOutActivityArray.m
- S Tutorial/Step1_Imageprocessing/RunBatchBlueLightImageAnalysis.m
- S Tutorial/Step1_Imageprocessing/Save_ActivityHeatmapResponseCurve.m
- S Tutorial/Step1_Imageprocessing/SearchActiveImagingPeriods.m
- S Tutorial/Step1_Imageprocessing/SearchStimulationTime.m
- S Tutorial/Step1_Imageprocessing/SearchStimulationTimeV2.asv
- S Tutorial/Step1_Imageprocessing/SearchStimulationTimeV2.m
- S Tutorial/Step1_Imageprocessing/sortFilesByDate.m
- S Tutorial/Step1_Imageprocessing/sortFilesByName.m
- S Tutorial/Step1_Imageprocessing/sort_nat.m
- S Tutorial/Step1_Imageprocessing/sort_nat_struct.m
- S Tutorial/Step1_Imageprocessing/St/
- S Tutorial/Step1_Imageprocessing/stimulatedLightHSLSAnalysis_totalHSdays_140617.m
- S Tutorial/Step1_Imageprocessing/StimulationImageAnalysisAlpha.fig
- S Tutorial/Step1_Imageprocessing/StimulationImageAnalysisAlpha.m
- S Tutorial/Step1_Imageprocessing/TestAlignment.m
- S Tutorial/Step1_Imageprocessing/TestDifferentTimeInterval.m
- S Tutorial/Step1_Imageprocessing/TestSharpness.m
- S Tutorial/Step1_Imageprocessing/TestSinglePdata.m
- S Tutorial/Step1_Imageprocessing/verify_dirlist.m
- S Tutorial/Step2_Metrics/
- S Tutorial/Step2_Metrics/A_convertPdataToExcel.m
- S Tutorial/Step2_Metrics/B_Splitstimulation.xls
- S Tutorial/Step2_Metrics/C_Summarizeactivity.m
- S Tutorial/Step2_Metrics/D_Metricscalculation.xlsm
- S Tutorial/Step2_Metrics/E_getridofzeros.xlsm
- S Tutorial/Step2_Metrics/F_LSHScopy.xlsm
- S Tutorial/Step2_Metrics/G_Activcopy.xlsm
- S Tutorial/Step2_Metrics/H_ReplaceRA1.xlsm
- S Tutorial/Step2_Metrics/I_Comparativeanalysis.m
- S Tutorial/Step2_Metrics/mergeFolders.m
- S Tutorial/Step2_Metrics/sort_nat.m
- S Tutorial/Step2_Metrics/sort_nat_struct.m
- S Tutorial/Step2_Metrics/verify_dirlist.m
- S Tutorial/WMdatanalysis_tutorial.pdf
