# Supplementary material for: Optimized criteria for locomotion-based healthspan evaluation in C. elegans using the WorMotel system
Source: PLoS One. 2020 Mar 3;15(3):e0229583. doi: 10.1371/journal.pone.0229583 (PMC7053758; doi:10.1371/journal.pone.0229583)
Supplement: S2 File — This includes relevant scripts (See Tutorial). (ZIP) [file pone.0229583.s020.zip › S Tutorial/Step1_Imageprocessing/AnalyzeWriteROIFile.m]

function AnalyzeWriteROIFile(tempROI, img0, img1FileName, ROIOverlayedFileName, ROIMatFileName, shiftMax)
    img1 = imread(img1FileName);

    % Alignment
    retParams = findOptimalAlignment_2ImageSystem_NoOptAngle(tempROI, img0, img1, shiftMax);

    % Get new ROI
    ROI = createROIAligned_NoOptAngle(tempROI, img1, retParams{2}, retParams{3});

    % Draw image and save
%     displayROIonImageV2(img1FileName, ...
%                         ROI, ...
%                         ROIOverlayedFileName);

    save(ROIMatFileName, 'ROI');
    
    ROITxtFileName = strrep(ROIMatFileName, '.mat', '.txt');
    dlmwrite(ROITxtFileName,ROI,'delimiter','\t');
end
