# Supplementary material for: Optimized criteria for locomotion-based healthspan evaluation in C. elegans using the WorMotel system
Source: PLoS One. 2020 Mar 3;15(3):e0229583. doi: 10.1371/journal.pone.0229583 (PMC7053758; doi:10.1371/journal.pone.0229583)
Supplement: S2 File — This includes relevant scripts (See Tutorial). (ZIP) [file pone.0229583.s020.zip › S Tutorial/Step1_Imageprocessing/BatchSave_ActivityHeatmapAndCurve.m]

function BatchSave_ActivityHeatmapAndCurve(srcPdataFolder, maxActivity)

fileNames = sortFilesByDate([srcPdataFolder filesep 'pdata*.mat']);
fileCount = size(fileNames, 2);

%%
for q=1:fileCount
   pause(0.1);
   Save_ActivityHeatmapResponseCurve(srcPdataFolder, fileNames{1,q}, maxActivity, true);
end
end
