# Supplementary material for: Optimized criteria for locomotion-based healthspan evaluation in C. elegans using the WorMotel system
Source: PLoS One. 2020 Mar 3;15(3):e0229583. doi: 10.1371/journal.pone.0229583 (PMC7053758; doi:10.1371/journal.pone.0229583)
Supplement: S2 File — This includes relevant scripts (See Tutorial). (ZIP) [file pone.0229583.s020.zip › S Tutorial/Step1_Imageprocessing/BlueLightImageAnalysis.m]

function BlueLightImageAnalysis(srcImageFolder, analysisInterval)

    % Set parameters
    activitythresh=0.25;       % This is a minmum threshold to detect movement
    %skipImageN = 2;
    skipImageN = 2;
    scheduledLightOnTime = 10;   % min unit
    searchLightOnTimeStart = scheduledLightOnTime - 0.5;  % min unit
    searchLightOnTimeEnd = scheduledLightOnTime + 0.5;  % min unit
    


    % Define gau function
    x=-5:5;
    y=x;
    [xx, yy]=meshgrid(x,y);
    gs=1;
    gau=exp(-sqrt(xx.^2+yy.^2)/gs^2);
    blurFilter = [1,1,1;1,1,1;1,1,1];
    

    cd(srcImageFolder);
    [upperPath, deepestFolder] = fileparts(srcImageFolder);


    %% Load files
    imageFileExtension = 'png';
    minimumImgCount = 15;
    fileNames = sortFilesByName(dir(['*.' imageFileExtension]));
    if size(fileNames, 2)<minimumImgCount 
        imageFileExtension = 'bmp';
        fileNames = sortFilesByName(dir(['*.' imageFileExtension]));
    end
    if size(fileNames, 2)<minimumImgCount
        imageFileExtension = 'jpg';
        fileNames = sortFilesByName(dir(['*.' imageFileExtension]));
    end

    if exist('ROI.mat', 'file')
        load 'ROI';
    else
        if exist('inits.mat', 'file')
            load 'inits';
        else
            return;
        end
    end

    ROI = round(ROI);
    numWells = size(ROI, 1);

    % Process current directory
    display(' ');
    display('### Activity analysis initiated ###');

    numImages = size(fileNames, 2);
    pdata=zeros(numImages,numWells);
    pdata(:,:) = -1;


    % Create image time array
    imageTimeArray = zeros(numImages, 6);
    if strcmp(imageFileExtension, 'bmp')
        for q=1:numImages
            curImage=dir([srcImageFolder filesep fileNames{q}]);
            curImageTime = datevec(curImage.datenum);
            imageTimeArray(q,1:6) = curImageTime(1:6);
        end
    else
        for q=1:numImages
            fileName = fileNames{q};
            imageTimeArray(q,1:6) = [str2num(fileName(1:4)) ...
                                     str2num(fileName(6:7)) ...
                                     str2num(fileName(9:10)) ...
                                     str2num(fileName(13:14)) ...
                                     str2num(fileName(16:17)) ...
                                     str2num(fileName(19:20)) ...
                                     ];
        end
    end


    %% Searching time point of turning light on
    lightTurnOnBegin = 0;
    lightTurnOnEnd = 0;


    startImg = 1;
    endImg = 1;
    for q=1:numImages
        if ComputeTimeDiffBtwTwoFiles(fileNames{q}, fileNames{1}) >= round(searchLightOnTimeStart*60)
            startImg = q;
            break;
        end
    end

    for q=startImg+1:numImages
        if ComputeTimeDiffBtwTwoFiles(fileNames{q}, fileNames{1}) > round(searchLightOnTimeEnd*60)
            endImg = q;
            break;
        end
    end


    for q=startImg:endImg
        pause(0.05);
        namea = [srcImageFolder filesep fileNames{q}];
        display(['Searching Light-Turn-On-Time at ' filesep deepestFolder filesep   fileNames{q}]);

        tempImg = imread(namea);
        if ndims(tempImg) ==3 
            tempImg = rgb2gray(tempImg);
        end
        imga = uint16(tempImg);
        avgGray=mean(imga(1:500,1:1500));
        if avgGray>200
            if lightTurnOnBegin == 0
                lightTurnOnBegin = q-1;
            end        
        else
            if lightTurnOnBegin ~= 0
                lightTurnOnEnd = q-1+1;
                break;
            end
        end    
    end


    % if no illumination found. this is for control w/o light illumination
    if lightTurnOnBegin == 0;
        for q=1:numImages
            if ComputeTimeDiffBtwTwoFiles(fileNames{q}, fileNames{1}) >= round(scheduledLightOnTime*60)
                lightTurnOnBegin = q-1;
                lightTurnOnEnd = q+1;
                break;
            end
        end
    end


    %% This is a core of image processing
    namea = '';
    nameb = '';
    % Backward scanning
    if lightTurnOnBegin ~= 0 
        for q=lightTurnOnBegin:lightTurnOnEnd
            pdata(q,:) = -2;
        end


        for numb = lightTurnOnBegin-1:-skipImageN:1
        %for numb = lightTurnOnBegin-1:-skipImageN:lightTurnOnBegin-20
            pause(0.05);

            % Find proper previous image
            isPreImageFound = 'false';
            numa = 0;
            for curImageID = numb-1:-1:1
                timeDiffInSec = ComputeTimeDiffBtwTwoFiles(fileNames{numb}, fileNames{curImageID});
                if timeDiffInSec >= round(analysisInterval*0.97) && ...
                   timeDiffInSec <= round(analysisInterval*1.03)
                    numa = curImageID;
                    break;
                end
            end
            if numa == 0
                continue;
            end


            % Load fist image file
            namea = [srcImageFolder filesep fileNames{numa}];
            tempImg = imread(namea);
            if ndims(tempImg) ==3 
                tempImg = rgb2gray(tempImg);
            end
            imga = uint16(tempImg);


            % Load second image file
            nameb = [srcImageFolder filesep fileNames{numb}]; 
            if strcmp(namea, nameb)
                imgb = imga;
            else
                tempImg = imread(nameb);
                    if ndims(tempImg) ==3 
                        tempImg = rgb2gray(tempImg);
                    end
                imgb = uint16(tempImg);
            end


            % Compute activity
            imgaBlur = conv2(double(imga), blurFilter, 'same');
            imgbBlur = conv2(double(imgb), blurFilter, 'same');
            activityC2=abs(imgaBlur-imgbBlur)./(imgaBlur+imgbBlur);
            activityC2=conv2(activityC2,gau,'same');
            %activityC2 = activityC2.*maskImageArray;
            activityC=activityC2>activitythresh;    
            %imshow(activityC);
            %display([fileNames{numa} ' & ' fileNames{numb}]);

            % Count the number of white pixels in the binary differential image
            for n = 1:size(ROI, 1)
                pdata(numb,n)=sum(sum(activityC((ROI(n,3)):(ROI(n,4)),(ROI(n,1)):(ROI(n,2)))));
                %display( pdata(numb,n));
            end 


            display(['Backword scanning at ' filesep deepestFolder filesep   fileNames{numb}...
                     '   Processed: ' num2str((lightTurnOnBegin-1-numb)/size(fileNames, 2)*100, '%.2f') ' %'])

            pause(0);  % this make Matlab responsive while running
        end
    end


    %% This is a core of image processing
    namea = '';
    nameb = '';
    % Forward scanning
    if lightTurnOnBegin == 0 
        lightTurnOnBegin = 2;
        lightTurnOnEnd = 0;
    end
    for numa = lightTurnOnBegin-1:skipImageN:numImages
    %for numa = lightTurnOnBegin-1:skipImageN:lightTurnOnEnd+20
        pause(0.05);

        if numa ~= lightTurnOnBegin-1 && numa <= lightTurnOnEnd
            continue;
        end

        % Find proper previous image
        isPreImageFound = 'false';
        numb = 0;
        for curImageID = numa+1:1:numImages
            timeDiffInSec = ComputeTimeDiffBtwTwoFiles(fileNames{curImageID}, fileNames{numa});
            if timeDiffInSec >= round(analysisInterval*0.97) && ...
               timeDiffInSec <= round(analysisInterval*1.03)
                numb = curImageID;
                break;
            end
        end
        if numb == 0
            continue;
        end


        if numb<=lightTurnOnEnd
            numb=lightTurnOnEnd+1;
        end


        % Load fist image file
        namea = [srcImageFolder filesep fileNames{numa}];
        if strcmp(namea, nameb)
            imga = imgb;
        else
            tempImg = imread(namea);
            if ndims(tempImg) ==3 
                tempImg = rgb2gray(tempImg);
            end
            imga = uint16(tempImg);
        end


        % Load second image file
        nameb = [srcImageFolder filesep fileNames{numb}]; 
        tempImg = imread(nameb);
            if ndims(tempImg) ==3 
                tempImg = rgb2gray(tempImg);
            end
        imgb = uint16(tempImg);

        %display([fileNames{numa} ' & ' fileNames{numb}]);

        % Compute activity
        imgaBlur = conv2(double(imga), blurFilter, 'same');
        imgbBlur = conv2(double(imgb), blurFilter, 'same');
        activityC2=abs(imgaBlur-imgbBlur)./(imgaBlur+imgbBlur);
        activityC2=conv2(activityC2,gau,'same');
        %activityC2 = activityC2.*maskImageArray;
        activityC=activityC2>activitythresh;    


        % Count the number of white pixels in the binary differential image
        for n = 1:size(ROI, 1)
            pdata(numb,n)=sum(sum(activityC((ROI(n,3)):(ROI(n,4)),(ROI(n,1)):(ROI(n,2)))));
        end 


        display(['Forward scanning at ' filesep deepestFolder filesep   fileNames{numb}...
                 '   Processed: ' num2str(numb/size(fileNames, 2)*100, '%.2f') ' %'])


        pause(0);  % this make Matlab responsive while running
    end


    savedFileNames = fileNames;
    save(['ContinuousActivity' num2str(analysisInterval) '.mat'],'pdata', 'savedFileNames', 'imageTimeArray');
    display('### Activity analysis completed ###');

end
