# Supplementary material for: Optimized criteria for locomotion-based healthspan evaluation in C. elegans using the WorMotel system
Source: PLoS One. 2020 Mar 3;15(3):e0229583. doi: 10.1371/journal.pone.0229583 (PMC7053758; doi:10.1371/journal.pone.0229583)
Supplement: S2 File — This includes relevant scripts (See Tutorial). (ZIP) [file pone.0229583.s020.zip › S Tutorial/Step1_Imageprocessing/Combine_PDataFilesIntoOutActivityArrayCombined.m]

% Combine multiple pdata0000.mat files and then create OutActivityArray
function Combine_PDataFilesIntoOutActivityArrayCombined(srcPDataFolder, isUseLifespanArray)

[upperPath, deepestFolder] = fileparts(srcPDataFolder);  
fileNames = sortFilesByName(dir([srcPDataFolder filesep 'pdata*.mat']));


wellInfoFileName = 'Well info.txt';


for q=1:size(fileNames, 2)
    display(['Processing ' fileNames{q}]);
    outActivityArrayCur = ...
            CreateOutActivityArrayFor1ContinuousImagingV3(srcPDataFolder, fileNames{q}, 0, wellInfoFileName, true, false);

    if q==1
        outActivityArrayCombined = outActivityArrayCur;
    else
        outActivityArrayCombined = [outActivityArrayCombined, outActivityArrayCur(:, 8:end)];
    end
end


%% Correct TimeLapse (sec)
TheStartTime= fileread([upperPath filesep 'Experiment start time.txt']);

fileNames = cell(1, size(outActivityArrayCombined, 2)-7 + 1);
fileNames{1, 1} = TheStartTime;
fileNames(1, 2:end) = outActivityArrayCombined(2, 8:end);

imageTimeArray = GetImageTimeArray(srcPDataFolder, fileNames);
for q=2:size(fileNames, 2)
    outActivityArrayCombined{3, 6+q} = ComputeTimeDiffBtwTwoDateVectors(imageTimeArray(q,:), imageTimeArray(1, :));
end


%% Determine lifespan
if isUseLifespanArray
    load([upperPath filesep 'outLifespanArray.mat']);
    outActivityArrayCombined(:, 1:7) = outLifespanArray(:, 1:7);
else
    outActivityArrayCombined = DetermineDeath(outActivityArrayCombined, 40);
end

%%
if ~exist([srcPDataFolder filesep 'outActivityArray'], 'dir')
    mkdir([srcPDataFolder filesep 'outActivityArray']);
end

%% Draw save heatmap

maxActivity = 400;
DrawLocomotionHeatmapV2(240, outActivityArrayCombined, 1500/(size(outActivityArrayCombined, 2)-7), ...
    8, 0, maxActivity, false, ...
    true, [srcPDataFolder filesep 'outActivityArray' filesep 'outActivityArrayCombined heatmap.png'], false, true, false);

DrawLocomotionHeatmapV2(240, outActivityArrayCombined, 1000/(size(outActivityArrayCombined, 2)-7), ...
    2, 0, maxActivity, true, ...
    true, [srcPDataFolder filesep 'outActivityArray' filesep 'outActivityArrayCombined heatmap thumbnail.png'], false, true, false);


%% Save file
save([srcPDataFolder filesep 'outActivityArray' filesep 'outActivityArrayCombined.mat'],'outActivityArrayCombined');


end
