# Supplementary material for: Optimized criteria for locomotion-based healthspan evaluation in C. elegans using the WorMotel system
Source: PLoS One. 2020 Mar 3;15(3):e0229583. doi: 10.1371/journal.pone.0229583 (PMC7053758; doi:10.1371/journal.pone.0229583)
Supplement: S2 File — This includes relevant scripts (See Tutorial). (ZIP) [file pone.0229583.s020.zip › S Tutorial/Step1_Imageprocessing/computeActivityAfterAlignment.m]

    %retValues = cell(3);
    %retValues(1) = avgGray1;
    %retValues(2) = avgGray2;
    %retValues(3) = sumActivityC;
    
function retValues = computeActivityAfterAlignment(ROI, img1, img2, angleOptMap1, xShiftOptMap1, yShiftOptMap1, ...
                                        angleOptMap2, xShiftOptMap2, yShiftOptMap2)
    %load ROI;
    %ROI = floor(ROI);
    %img0 = imread(imageFile0);
    %img1 = imread(imageFile1);
    %img2 = imread(imageFile2);
    isShowImages = 'false';
    cellCropMargin = 200;
    shiftMax = 50;    
    computeMargin = shiftMax + 10;  % should be larger than shiftMax

    activitythresh=0.15;        % original activitythresh=0.15;
    x=-5:5;
    y=x;
    [xx, yy]=meshgrid(x,y);
    gs=1;
    gau=exp(-sqrt(xx.^2+yy.^2)/gs^2);

    
    
    avgGray1 = zeros(240, 1);
    avgGray2 = zeros(240, 1);
    sumActivityC =zeros(240, 1);
            
    n=0;
    
    
    for yIndex=1:12
        for xIndex=1:20
            n=n+1;
            pause(0.001);
            
            % Define image cropping region
            if ROI(n,1)-cellCropMargin>1 
                cropX1 = ROI(n,1)-cellCropMargin;
                cropX1Comp = 0;
            else
                cropX1 = 1;
                cropX1Comp = cropX1;
            end
            cropX2 = min(ROI(n,2)+cellCropMargin, size(img1, 2));
            if ROI(n,3)-cellCropMargin>1 
                cropY1 = ROI(n,3)-cellCropMargin;
                cropY1Comp = 0;
            else
                cropY1 = 1;
                cropY1Comp = cropY1;
            end            
            cropY2 = min(ROI(n,4)+cellCropMargin, size(img1, 1));

            
            
            
            img1Cell = img1(cropY1:cropY2,cropX1:cropX2);
            if angleOptMap1(yIndex, xIndex)==0
                img1CellRot = img1Cell;
            else                
                img1CellRot = imrotate(img1Cell, angleOptMap1(yIndex, xIndex), 'bicubic', 'crop');
            end
            img1CellRotShiftCropOpt=img1CellRot((computeMargin+yShiftOptMap1(yIndex, xIndex)):(size(img1CellRot,1)-computeMargin+yShiftOptMap1(yIndex, xIndex)), ... 
                           (computeMargin+xShiftOptMap1(yIndex, xIndex)):(size(img1CellRot,2)-computeMargin+xShiftOptMap1(yIndex, xIndex)));


            img2Cell = img2(cropY1:cropY2,cropX1:cropX2);
            if angleOptMap2(yIndex, xIndex) == 0
                img2CellRot = img2Cell;
            else                
                img2CellRot = imrotate(img2Cell, angleOptMap2(yIndex, xIndex), 'bicubic', 'crop');
            end
            img2CellRotShiftCropOpt=img2CellRot((computeMargin+yShiftOptMap2(yIndex, xIndex)):(size(img2CellRot,1)-computeMargin+yShiftOptMap2(yIndex, xIndex)), ... 
                           (computeMargin+xShiftOptMap2(yIndex, xIndex)):(size(img2CellRot,2)-computeMargin+xShiftOptMap2(yIndex, xIndex)));


            ROIRegionXindex = (ROI(n,1)-cropX1+1-computeMargin+cropX1Comp):(ROI(n,2)-cropX1+1-computeMargin+cropX1Comp);
            ROIRegionYindex = (ROI(n,3)-cropY1+1-computeMargin+cropY1Comp):(ROI(n,4)-cropY1+1-computeMargin+cropY1Comp);
            
                       
            imga = img1CellRotShiftCropOpt;
            imgb = img2CellRotShiftCropOpt;            
            cella = imga(ROIRegionYindex,ROIRegionXindex);
            cellb = imgb(ROIRegionYindex,ROIRegionXindex);
            activityC2=abs(double(cella)-double(cellb))./(double(cella)+double(cellb));
            %activityC3=conv2(activityC2,gau,'same');   Not used
            activityC=activityC2>activitythresh;            
            
            avgGray1(n, 1) = sum(sum(cella))/((size(ROIRegionXindex, 2)+1)*(size(ROIRegionYindex, 2)+1));
            avgGray2(n, 1) = sum(sum(cellb))/((size(ROIRegionXindex, 2)+1)*(size(ROIRegionYindex, 2)+1));
            

            sumActivityC(n, 1)=sum(sum(activityC));

                              
            if strcmp(isShowImages, 'true')
                figure (201); imshow(imga);  
                figure (202); imshow(imgb);  
                activityCall = abs(double(imga)-double(imgb))./(double(imga)+double(imgb));
                figure (203); imshow(activityCall);
                figure (204); imshow(activityC2);
                figure (205); imshow(activityC); 
                drawnow;
                pause(0.3);
            end
        end % xIndex
                    
    end % yIndex
   

    
    % Returning results
    retTemp = cell(3);
    retTemp{1} = avgGray1;
    retTemp{2} = avgGray2;
    retTemp{3} = sumActivityC;
    
    retValues = retTemp;

end
