# Supplementary material for: Optimized criteria for locomotion-based healthspan evaluation in C. elegans using the WorMotel system
Source: PLoS One. 2020 Mar 3;15(3):e0229583. doi: 10.1371/journal.pone.0229583 (PMC7053758; doi:10.1371/journal.pone.0229583)
Supplement: S2 File — This includes relevant scripts (See Tutorial). (ZIP) [file pone.0229583.s020.zip › S Tutorial/Step1_Imageprocessing/ComputeActivityToDetectDeath_RobotRealignment.m]

function ComputeActivityToDetectDeath_RobotRealignment(fileNames, imageTimeArray, ...
    activePeriodsArray, analysisInterval, srcImageFolder, srcPdataFolder)
warning off
[upperPath, srcImageChip] = fileparts(srcImageFolder);
[destAnalysisRoot, lowerPath] = fileparts(srcPdataFolder);


% check if pdata folder is available
pdataFolder = [destAnalysisRoot filesep srcImageChip filesep 'pdata (interval ' num2str(analysisInterval) ' sec)'];
if ~exist(pdataFolder, 'dir')
    mkdir(pdataFolder);
end


% Define gau function
x=-5:5;
y=x;
[xx, yy]=meshgrid(x,y);
gs=1;
gau=exp(-sqrt(xx.^2+yy.^2)/gs^2);
blurFilter = [1,1,1;1,1,1;1,1,1];


activitythresh = 0.25;
curROInum = 0;
ROIsFolder = [destAnalysisRoot filesep srcImageChip filesep 'ROIs'];

load([srcImageFolder '\inits.mat'])
try
    BLImage=rgb2gray(imga); % baseline image for comparing alignment
catch
    BLImage=imga;
end
% Analyze activity
periodCount = size(activePeriodsArray, 1);


numWells = size(ROI,1);
pdata=zeros(periodCount,numWells+3);   % (:, 0) active period #, (:, 1): numa, (:,2): numb

for curPeriod=1:periodCount
    
    
    %% find the last active period each day
    if curPeriod < periodCount
        
        % This is not accurate method but it's OK
        if imageTimeArray(activePeriodsArray(curPeriod, 1),3) == imageTimeArray(activePeriodsArray(curPeriod+1, 1),3)
            pdata(curPeriod, :) = -1;
            continue;
        end
    end
    %disp(imageTimeArray(activePeriodsArray(curPeriod, 1),3));
    
    
    %% Initialize
    numImages = activePeriodsArray(curPeriod, 2) - activePeriodsArray(curPeriod, 1) + 1;
    stimulationBegin = activePeriodsArray(curPeriod, 4);
    stimulationEnd = activePeriodsArray(curPeriod, 5);
    
    
    %% Forward scanning
    namea = '';
    nameb = '';
    if curROInum ~= activePeriodsArray(curPeriod, 8)
        load([ROIsFolder filesep 'ROI' num2str(activePeriodsArray(curPeriod, 8)) '.mat']);
        ROI = round(ROI);
        curROInum = activePeriodsArray(curPeriod, 8);
    end
    
    numa = stimulationEnd+1;
    firstimage=1;
    firstimageinperiod=1;
    shiftdummy=1;
    
    pause(0.01);
    % Find proper next image
    numb = 0;
    for curImageID = numa+1:activePeriodsArray(curPeriod, 2)
        timeDiffInSec = ComputeTimeDiffBtwTwoDateVectors(imageTimeArray(numa,:), imageTimeArray(curImageID, :));
        if timeDiffInSec >= analysisInterval
            numb = curImageID;
            break;
        end
    end
    
    
    % Load fist image file
    namea = [srcImageFolder filesep fileNames{numa}];
    if strcmp(namea, nameb)
        imga = imgb;
    else
        tempImg = imread(namea);
        if ndims(tempImg) ==3
            tempImg = rgb2gray(tempImg);
        end
        imga = uint16(tempImg);
    end
    
    % Linear registration
    if firstimage==1
        i1=200;
        i2=600;
        ibuffer=150;
        ac=BLImage(i1:i2,:);
        
        dm=normxcorr2(ac,BLImage((i1-ibuffer):(i2+ibuffer),:));
        [sizedX sizedY]=size(dm);
        
        lmax=find(dm==max(max(dm)));
        xShiftOrig=lmax/sizedX;
        [mmm yShiftOrig]=max(dm(:,round(xShiftOrig)));
        firstimage=0;
    end
    if firstimageinperiod==1
        ac=imga(i1:i2,:);
        
        dm=normxcorr2(ac,BLImage((i1-ibuffer):(i2+ibuffer),:));
        [sizedX sizedY]=size(dm);
        
        lmax=find(dm==max(max(dm)));
        xShift=lmax/sizedX;
        [mmm yShift]=max(dm(:,round(xShift)));
        
        dx=round(xShift-xShiftOrig);
        dy=round(yShift-yShiftOrig);
        dxsaveb(curPeriod)=dx;
        dysaveb(curPeriod)=dy;
        shiftdummy=shiftdummy+1;
        %                 x1=60;
        %                 x2=2540;
        %                 y1=400;
        %                 y2=1800;
        %                 figure
        %                 imagesc(imga((y1:y2)-dy,(x1:x2)-dx))
        %                 colormap gray
        %                 drawnow
        firstimageinperiod=0;
    end
    % Load second image file
    nameb = [srcImageFolder filesep fileNames{numb}];
    tempImg = imread(nameb);
    if ndims(tempImg) ==3
        tempImg = rgb2gray(tempImg);
    end
    imgb = uint16(tempImg);
    
    %display([fileNames{numa} ' & ' fileNames{numb}]);
    
    % Compute activity
    imga=double(imga);
    imgb=double(imgb);
    activityC2=abs(imga-imgb)./(imga+imgb);
    activityC2=conv2(activityC2,gau,'same');
    activityC=activityC2>activitythresh;
    
    
    
    % Count the number of white pixels in the binary differential image
    pdata(curPeriod,1)= curPeriod;
    pdata(curPeriod,2)= numa;
    pdata(curPeriod,3)= numb;
    for n = 1:size(ROI, 1)
        
        xmax=size(activityC,2);
        ymax=size(activityC,1);
        Y1=ROI(n,3)+dy;
        Y2=ROI(n,4)+dy;
        X1=ROI(n,1)+dx;
        X2=ROI(n,2)+dx;
        if Y1<1
            Y1=1;
        end
        if Y2>ymax
            Y2=ymax;
        end
        if X1<1
            X1=1;
        end
        if X2>xmax
            X2=xmax;
        end
        pdata(curPeriod,n+3)= sum(sum(activityC((Y1):(Y2),(X1):(X2))));
        %
        %             if ROI(n,3)+dy<1
        %                 pdata(curPeriod,n+3)= sum(sum(activityC((1-dy):(ROI(n,4))+dy,(ROI(n,1)):(ROI(n,2))+dx)));
        %             elseif ROI(n,4)+dy>size(activityC,1)
        %                 pdata(curPeriod,n+3)= sum(sum(activityC((ROI(n,3)):(size(activityC,1)-dy)+dy,(ROI(n,1)):(ROI(n,2))+dx)));
        %             elseif ROI(n,1)+dx<1
        %                 pdata(curPeriod,n+3)= sum(sum(activityC((ROI(n,3)):(ROI(n,4))+dy,(1-dx):(ROI(n,2))+dx)));
        %             elseif ROI(n,2)+dx>size(activityC,2)
        %                 pdata(curPeriod,n+3)= sum(sum(activityC((ROI(n,3)):(ROI(n,4))+dy,(ROI(n,1)):(size(activityC,2)-dx)+dx)));
        %             else
        %                 pdata(curPeriod,n+3)= sum(sum(activityC((ROI(n,3)):(ROI(n,4))+dy,(ROI(n,1)):(ROI(n,2))+dx)));
        %
        %             end
        
    end
    
    
    display(['Processed: ' num2str(curPeriod/periodCount*100, '%.2f') ' %'])
    
end

% delete unnecessary rows
pdata(pdata(:,1)==-1, :) = [];


save([pdataFolder filesep 'pdataMod.mat'],'pdata','dxsaveb','dysaveb','shiftdummy');
dlmwrite([pdataFolder filesep 'pdataMod.txt'],pdata,'delimiter','\t');

display('### Activity analysis completed ###');
end
