# Supplementary material for: Optimized criteria for locomotion-based healthspan evaluation in C. elegans using the WorMotel system
Source: PLoS One. 2020 Mar 3;15(3):e0229583. doi: 10.1371/journal.pone.0229583 (PMC7053758; doi:10.1371/journal.pone.0229583)
Supplement: S2 File — This includes relevant scripts (See Tutorial). (ZIP) [file pone.0229583.s020.zip › S Tutorial/Step1_Imageprocessing/ComputeActivity_RobotRealignment.m]

function ComputeActivity_RobotRealignment(fileNames, imageTimeArray, ...
    activePeriodsArray, detectionMethod, ...
    analysisInterval, srcImageFolder, destAnalysisRoot, ...
    isReanalyzeAll)

[upperPath, deepestFolder] = fileparts(srcImageFolder);
srcImageChip = deepestFolder;
warning off;
% check if pdata folder is available
pdataFolder = [destAnalysisRoot filesep srcImageChip filesep 'pdata (interval ' num2str(analysisInterval) ' sec)'];
if ~exist(pdataFolder, 'dir')
    mkdir(pdataFolder);
end


% Define gau function
x=-5:5;
y=x;
[xx, yy]=meshgrid(x,y);
gs=1;
gau=exp(-sqrt(xx.^2+yy.^2)/gs^2);
blurFilter = [1,1,1;1,1,1;1,1,1];


activitythresh = 0.25;
curROInum = 0;
ROIsFolder = [destAnalysisRoot filesep srcImageChip filesep 'ROIs'];

load([srcImageFolder '\inits.mat'])
if ndims(imga) ==3
    BLImage=rgb2gray(imga); % baseline image for comparing alignment
else
    BLImage=imga;
end
% Analyze activity
periodCount = size(activePeriodsArray, 1);


for curPeriod=1:periodCount
    if ~isReanalyzeAll
        if exist([pdataFolder filesep 'pdata' num2str(activePeriodsArray(curPeriod, 1)) '.mat'], 'file')
            continue;
        end
    end
    
    %% Initialize
    numWells = size(ROI,1);
    numImages = activePeriodsArray(curPeriod, 2) - activePeriodsArray(curPeriod, 1) + 1;
    pdata=zeros(numImages,numWells);
    pdata(:,:) = -1;            % -1 means empty (no data available)
    stimulationBegin = activePeriodsArray(curPeriod, 4);
    stimulationEnd = activePeriodsArray(curPeriod, 5);
    for q=stimulationBegin:stimulationEnd
        pdata(q - activePeriodsArray(curPeriod, 1) + 1,:) = -2;
    end
    
    
    % Backward scanning
    namea = '';
    nameb = '';
    if curROInum ~= activePeriodsArray(curPeriod, 7)
        load([ROIsFolder filesep 'ROI' num2str(activePeriodsArray(curPeriod, 7)) '.mat']);
        ROI = round(ROI);
        curROInum = activePeriodsArray(curPeriod, 7);
    end
    firstimage=1;
    firstimageinperiod=1;
    shiftdummy=1;
    for numb = (stimulationBegin-1):-1:(activePeriodsArray(curPeriod, 1) - 1)
        pause(0.01);
        
        % Find proper previous image
        numa = 0;
        for curImageID = (numb-1):-1:(activePeriodsArray(curPeriod, 1) - 1)
            timeDiffInSec = ComputeTimeDiffBtwTwoDateVectors(imageTimeArray(numb,:), imageTimeArray(curImageID, :));
            if timeDiffInSec >= round(analysisInterval-4) && ...
                    timeDiffInSec <= round(analysisInterval+4)
                numa = curImageID;
                break;
            end
        end
        if numa == 0
            continue;
        end
        
        
        
        % Load fist image file
        namea = [srcImageFolder filesep fileNames{numa}];
        tempImg = imread(namea);
        if ndims(tempImg) ==3
            tempImg = rgb2gray(tempImg);
        end
        imga = uint16(tempImg);
        
        % Linear registration
        if firstimage==1
            i1=200;
            i2=600;
            ibuffer=150;
            ac=BLImage(i1:i2,:);
            
            dm=normxcorr2(ac,BLImage((i1-ibuffer):(i2+ibuffer),:));
            [sizedX sizedY]=size(dm);
            
            lmax=find(dm==max(max(dm)));
            xShiftOrig=lmax/sizedX;
            [mmm yShiftOrig]=max(dm(:,round(xShiftOrig)));
            firstimage=0;
        end
        if firstimageinperiod==1
            ac=imga(i1:i2,:);
            
            dm=normxcorr2(ac,BLImage((i1-ibuffer):(i2+ibuffer),:));
            [sizedX sizedY]=size(dm);
            
            lmax=find(dm==max(max(dm)));
            xShift=lmax/sizedX;
            [mmm yShift]=max(dm(:,round(xShift)));
            
            dx=round(xShift-xShiftOrig);
            dy=round(yShift-yShiftOrig);
            dxsaveb(shiftdummy)=dx;
            dysaveb(shiftdummy)=dy;
            shiftdummy=shiftdummy+1;
            %                 x1=60;
            %                 x2=2540;
            %                 y1=400;
            %                 y2=1800;
            %                 figure
            %                 imagesc(imga((y1:y2)-dy,(x1:x2)-dx))
            %                 colormap gray
            %                 drawnow
            firstimageinperiod=0;
        end
        
        % Load second image file
        nameb = [srcImageFolder filesep fileNames{numb}];
        if strcmp(namea, nameb)
            imgb = imga;
        else
            tempImg = imread(nameb);
            if ndims(tempImg) ==3
                tempImg = rgb2gray(tempImg);
            end
            imgb = uint16(tempImg);
        end
        
        
        % Compute activity
        imga=double(imga);
        imgb=double(imgb);
        activityC2=abs(imga-imgb)./(imga+imgb);
        activityC2=conv2(activityC2,gau,'same');
        activityC=activityC2>activitythresh;
        %imshow(activityC);
        %display([fileNames{numa} ' & ' fileNames{numb}]);
        
        
        % Count the number of white pixels in the binary differential image
        for n = 1:size(ROI, 1)
            %                 pdata(numb- activePeriodsArray(curPeriod, 1)  + 1,n)=sum(sum(activityC((ROI(n,3)):(ROI(n,4))+dy,(ROI(n,1)):(ROI(n,2))+dx)));
            %display( pdata(numb,n));
            
            
            xmax=size(activityC,2);
            ymax=size(activityC,1);
            Y1=ROI(n,3)+dy;
            Y2=ROI(n,4)+dy;
            X1=ROI(n,1)+dx;
            X2=ROI(n,2)+dx;
            if Y1<1
                Y1=1;
            end
            if Y2>ymax
                Y2=ymax;
            end
            if X1<1
                X1=1;
            end
            if X2>xmax
                X2=xmax;
            end
            pdata(numb- activePeriodsArray(curPeriod, 1)  + 1,n)= sum(sum(activityC((Y1):(Y2),(X1):(X2))));
        end
        
        
        display(['Backward scanning at ' filesep deepestFolder filesep   fileNames{numb}...
            '   Processed: ' num2str((stimulationBegin-1-numb)/numImages*100, '%.2f') ' %'])
    end
    
    
    
    %% before and after stimulation
    namea = '';
    nameb = '';
    numb = 0;
    if curROInum ~= activePeriodsArray(curPeriod, 8)
        load([ROIsFolder filesep 'ROI' num2str(activePeriodsArray(curPeriod, 8)) '.mat']);
        ROI = round(ROI);
        curROInum = activePeriodsArray(curPeriod, 8);
    end
    if strcmp(detectionMethod, 'light') || strcmp(detectionMethod, 'nothing')
        % Find proper next image
        numa = stimulationBegin-1;
        for curImageID =stimulationEnd+1:activePeriodsArray(curPeriod, 2)
            timeDiffInSec = ComputeTimeDiffBtwTwoDateVectors(imageTimeArray(numa,:), imageTimeArray(curImageID, :));
            if timeDiffInSec >= round(analysisInterval-4) && ...
                    timeDiffInSec <= round(analysisInterval+4)
                numb = curImageID;
                break;
            end
        end
        if numb ~= 0
            % Load fist image file
            namea = [srcImageFolder filesep fileNames{numa}];
            if strcmp(namea, nameb)
                imga = imgb;
            else
                tempImg = imread(namea);
                if ndims(tempImg) ==3
                    tempImg = rgb2gray(tempImg);
                end
                imga = uint16(tempImg);
            end
            
            % Linear registration
            if firstimageinperiod==1
                ac=imga(i1:i2,:);
                
                dm=normxcorr2(ac,BLImage((i1-ibuffer):(i2+ibuffer),:));
                [sizedX sizedY]=size(dm);
                
                lmax=find(dm==max(max(dm)));
                xShift=lmax/sizedX;
                [mmm yShift]=max(dm(:,round(xShift)));
                
                dx=round(xShift-xShiftOrig);
                dy=round(yShift-yShiftOrig);
                
                firstimageinperiod=0;
            end
            % Load second image file
            nameb = [srcImageFolder filesep fileNames{numb}];
            tempImg = imread(nameb);
            if ndims(tempImg) ==3
                tempImg = rgb2gray(tempImg);
            end
            imgb = uint16(tempImg);
            %display([fileNames{numa} ' & ' fileNames{numb}]);
            
            
            % Compute activity
            imga=double(imga);
            imgb=double(imgb);
            activityC2=abs(imga-imgb)./(imga+imgb);
            activityC2=conv2(activityC2,gau,'same');
            activityC=activityC2>activitythresh;
            
            
            
            % Count the number of white pixels in the binary differential image
            for n = 1:size(ROI, 1)
                
                xmax=size(activityC,2);
                ymax=size(activityC,1);
                Y1=ROI(n,3)+dy;
                Y2=ROI(n,4)+dy;
                X1=ROI(n,1)+dx;
                X2=ROI(n,2)+dx;
                if Y1<1
                    Y1=1;
                end
                if Y2>ymax
                    Y2=ymax;
                end
                if X1<1
                    X1=1;
                end
                if X2>xmax
                    X2=xmax;
                end
                pdata(numb- activePeriodsArray(curPeriod, 1)  + 1,n)= sum(sum(activityC((Y1):(Y2),(X1):(X2))));
            end
        end
    end
    
    
    
    %% Forward scanning
    namea = '';
    nameb = '';
    if curROInum ~= activePeriodsArray(curPeriod, 8)
        load([ROIsFolder filesep 'ROI' num2str(activePeriodsArray(curPeriod, 8)) '.mat']);
        ROI = round(ROI);
        curROInum = activePeriodsArray(curPeriod, 8);
    end
    firstimageinperiod=1;
    shiftdummy2=1;
    for numa = (stimulationEnd+1):(activePeriodsArray(curPeriod, 2)-1)
        pause(0.01);
        % Find proper next image
        numb = 0;
        for curImageID = numa+1:activePeriodsArray(curPeriod, 2)
            timeDiffInSec = ComputeTimeDiffBtwTwoDateVectors(imageTimeArray(numa,:), imageTimeArray(curImageID, :));
            if timeDiffInSec >= round(analysisInterval-4) && ...
                    timeDiffInSec <= round(analysisInterval+4)
                numb = curImageID;
                break;
            end
        end
        if numb == 0
            continue;
        end
        
        % Load fist image file
        namea = [srcImageFolder filesep fileNames{numa}];
        if strcmp(namea, nameb)
            imga = imgb;
        else
            tempImg = imread(namea);
            if ndims(tempImg) ==3
                tempImg = rgb2gray(tempImg);
            end
            imga = uint16(tempImg);
        end
        
        % Linear registration
        if firstimageinperiod==1
            ac=imga(i1:i2,:);
            
            dm=normxcorr2(ac,BLImage((i1-ibuffer):(i2+ibuffer),:));
            [sizedX sizedY]=size(dm);
            
            lmax=find(dm==max(max(dm)));
            xShift=lmax/sizedX;
            [mmm yShift]=max(dm(:,round(xShift)));
            
            dx=round(xShift-xShiftOrig);
            dy=round(yShift-yShiftOrig);
            dxsavea(shiftdummy2)=dx;
            dysavea(shiftdummy2)=dy;
            shiftdummy2=shiftdummy2+1;
            firstimageinperiod=0;
        end
        
        % Load second image file
        nameb = [srcImageFolder filesep fileNames{numb}];
        tempImg = imread(nameb);
        if ndims(tempImg) ==3
            tempImg = rgb2gray(tempImg);
        end
        imgb = uint16(tempImg);
        
        %display([fileNames{numa} ' & ' fileNames{numb}]);
        
        % Compute activity
        imga=double(imga);
        imgb=double(imgb);
        activityC2=abs(imga-imgb)./(imga+imgb);
        activityC2=conv2(activityC2,gau,'same');
        activityC=activityC2>activitythresh;
        
        xmax=size(activityC,2);
        ymax=size(activityC,1);
        for n= 1:size(ROI, 1)
            Y1=ROI(n,3)+dy;
            Y2=ROI(n,4)+dy;
            X1=ROI(n,1)+dx;
            X2=ROI(n,2)+dx;
            if Y1<1
                Y1=1;
            end
            if Y2>ymax
                Y2=ymax;
            end
            if X1<1
                X1=1;
            end
            if X2>xmax
                X2=xmax;
            end
            pdata(numb- activePeriodsArray(curPeriod, 1)  + 1,n)= sum(sum(activityC((Y1):(Y2),(X1):(X2))));
        end
        %         % Count the number of white pixels in the binary differential image
        %         for n = 1:size(ROI, 1)
        %             %                 pdata(numb- activePeriodsArray(curPeriod, 1) + 1,n)=sum(sum(activityC((ROI(n,3)):(ROI(n,4))+dy,(ROI(n,1)):(ROI(n,2))+dx)));
        %             if ROI(n,3)+dy<1
        %                 pdata(numb- activePeriodsArray(curPeriod, 1) + 1,n)= sum(sum(activityC((1-dy):(ROI(n,4))+dy,(ROI(n,1)):(ROI(n,2))+dx)));
        %             elseif ROI(n,4)+dy>size(activityC,1)
        %                 pdata(numb- activePeriodsArray(curPeriod, 1) + 1,n)= sum(sum(activityC((ROI(n,3)):(size(activityC,1)-dy)+dy,(ROI(n,1)):(ROI(n,2))+dx)));
        %             elseif ROI(n,1)+dx<1
        %                 pdata(numb- activePeriodsArray(curPeriod, 1) + 1,n)= sum(sum(activityC((ROI(n,3)):(ROI(n,4))+dy,(1-dx):(ROI(n,2))+dx)));
        %             elseif ROI(n,2)+dx>size(activityC,2)
        %                 pdata(numb- activePeriodsArray(curPeriod, 1) + 1,n)= sum(sum(activityC((ROI(n,3)):(ROI(n,4))+dy,(ROI(n,1)):(size(activityC,2)-dx)+dx)));
        %             else
        %                 pdata(numb- activePeriodsArray(curPeriod, 1) + 1,n)= sum(sum(activityC((ROI(n,3)):(ROI(n,4))+dy,(ROI(n,1)):(ROI(n,2))+dx)));
        %             end
        %         end
        
        
        display(['Forward scanning at ' filesep deepestFolder filesep   fileNames{numb}...
            '   Processed: ' num2str((numb- activePeriodsArray(curPeriod, 1) + 1)/numImages*100, '%.2f') ' %'])
        
    end
    
    
    
    save([pdataFolder filesep 'pdata' num2str(activePeriodsArray(curPeriod, 1)) '.mat'],'pdata','dxsaveb','dysaveb','dxsavea','dysavea','shiftdummy','shiftdummy2');
    display('### Activity analysis completed ###');
    
end


end
