# Supplementary material for: Optimized criteria for locomotion-based healthspan evaluation in C. elegans using the WorMotel system
Source: PLoS One. 2020 Mar 3;15(3):e0229583. doi: 10.1371/journal.pone.0229583 (PMC7053758; doi:10.1371/journal.pone.0229583)
Supplement: S2 File — This includes relevant scripts (See Tutorial). (ZIP) [file pone.0229583.s020.zip › S Tutorial/Step1_Imageprocessing/computeResponseParameters.m]

function retParameters = computeResponseParameters(srcImageFolder, analysisInterval, targetSampleID)

cd(srcImageFolder);
[upperPath, deepestFolder] = fileparts(srcImageFolder);


%% Draw heatmap
wellInfoFileName = 'Well info.txt';
outLocomotionArray = ...
    CreateOutLocomotionArrayFor1ContinuousImaging(deepestFolder, ['ContinuousActivity' num2str(analysisInterval) '.mat'],0, wellInfoFileName);


%% Search for rows
rowStart = 0;
rowEnd = 0;
for q=4:size(outLocomotionArray, 1)
    if strcmp(outLocomotionArray(q, 2), targetSampleID)
        if rowStart == 0
            rowStart = q;
        end
    else
        if rowStart ~= 0
            rowEnd = q - 1;
            break;
        end
    end
end

if rowStart ==0 
    retParameters = cell(0);
    return;
end

if rowEnd ==0 
    rowEnd = size(outLocomotionArray, 1);
end


% Search for cols
colStart = 0;
colEnd = 0;
for q=8:size(outLocomotionArray,2)
    if outLocomotionArray{4, q}==-2
        if colStart == 0
            colStart = q;
        end
    else
        if colStart ~= 0
            colEnd = q - 1;
            break;
        end
    end
end
if colStart == 0 || colEnd == 0
    colStart = round((size(outLocomotionArray, 2)-7)/2);
    colEnd = colStart + 1;
end


oneMinTimeAt = 0;
for q=9:size(outLocomotionArray,2)
    if (outLocomotionArray{3, q}-outLocomotionArray{3, 8})>60   %sec
        oneMinTimeAt = q;
        break;
    end
end


timeMinBeforeArray = (cell2mat(outLocomotionArray(3, oneMinTimeAt:colStart-1))-outLocomotionArray{3,colStart})/60;
timeMinAfterArray = (cell2mat(outLocomotionArray(3, colEnd+1:end))-outLocomotionArray{3,colEnd})/60;


responseParameters = cell(colEnd-colStart+1, 6);

for curRow=rowStart:rowEnd
    activityBeforeArray = cell2mat(outLocomotionArray(curRow, oneMinTimeAt:colStart-1));
    activityAfterArray = cell2mat(outLocomotionArray(curRow, colEnd+1:end));

    
    % 1. Spontaneous activity
    spontaneousActivity = activityBeforeArray;
    meanSpontaneousActivity = mean(spontaneousActivity);

    
    % 2. Max activity change within 1 min after illumination
    for q=1:size(timeMinAfterArray, 2)
        if timeMinAfterArray(q)>1
            endTimeAfter = q-1;
            break;
        end
    end
    maxActivityChange = mean(activityAfterArray(1, 1:endTimeAfter));
    for q=1:size(timeMinAfterArray, 2)
        if timeMinAfterArray(q)>(analysisInterval + 10)/60
            endTimeAfter = q-1;
            break;
        end
    end
    meanReveralActivityChange = max(activityAfterArray(1, 1:endTimeAfter));
    
    % 3. dActicity
    %dActivity = maxActivityChange - meanSpontaneousActivity;
    dActivity = meanReveralActivityChange - meanSpontaneousActivity;
    
    
    % 4. Post-spontaneous activity after 5 min
    for q=1:size(timeMinAfterArray, 2)
        if timeMinAfterArray(q)>5
            endTimeAfter = q-1;
            break;
        end
    end
    postSpontaneousActivity =  activityAfterArray(1, endTimeAfter:end);
    meanPostSpontaneousActivity = mean(postSpontaneousActivity);

    
    % 5. Reveral activity for 3 min after illumination
    for q=1:size(timeMinAfterArray, 2)
        if timeMinAfterArray(q)>3
            endTimeAfter = q-1;
            break;
        end
    end
    reversalActivity =  activityAfterArray(1, 1:endTimeAfter);
    meanReversalActivity = mean(reversalActivity);
    
    responseParameters{curRow-rowStart+1, 1} = outLocomotionArray{curRow, 5};
    responseParameters{curRow-rowStart+1, 2} = meanSpontaneousActivity;
    responseParameters{curRow-rowStart+1, 3} = maxActivityChange;
    responseParameters{curRow-rowStart+1, 4} = dActivity;
    responseParameters{curRow-rowStart+1, 5} = meanPostSpontaneousActivity;
    responseParameters{curRow-rowStart+1, 6} = meanReversalActivity;

end
    retParameters = responseParameters;
end
