# Supplementary material for: Optimized criteria for locomotion-based healthspan evaluation in C. elegans using the WorMotel system
Source: PLoS One. 2020 Mar 3;15(3):e0229583. doi: 10.1371/journal.pone.0229583 (PMC7053758; doi:10.1371/journal.pone.0229583)
Supplement: S2 File — This includes relevant scripts (See Tutorial). (ZIP) [file pone.0229583.s020.zip › S Tutorial/Step1_Imageprocessing/computeResponseParametersFromSinglePdata.m]

function retParameters = computeResponseParametersFromSinglePdata(srcPdataFile, targetSampleID)

[pathstr,name,ext] = fileparts(srcPdataFile); 

%% Draw heatmap
wellInfoFileName = 'Well info.txt';
outActivityArray = ...
                CreateOutActivityArrayFor1ContinuousImagingV3(pathstr, [name ext], 0, ...
                        wellInfoFileName, true, false);
                    
                    
%% Search for rows
rowStart = 0;
rowEnd = 0;
for q=4:size(outActivityArray, 1)
    if strcmp(outActivityArray(q, 2), targetSampleID)
        if rowStart == 0
            rowStart = q;
        end
    else
        if rowStart ~= 0
            rowEnd = q - 1;
            break;
        end
    end
end

if rowStart ==0 
    retParameters = cell(0);
    return;
end

if rowEnd ==0 
    rowEnd = size(outActivityArray, 1);
end


% Search for cols
colStart = 0;
colEnd = 0;
for q=8:size(outActivityArray,2)
    if outActivityArray{4, q}==-2
        if colStart == 0
            colStart = q;
        end
    else
        if colStart ~= 0
            colEnd = q - 1;
            break;
        end
    end
end
if colStart == 0 || colEnd == 0
    colStart = round((size(outActivityArray, 2)-7)/2);
    colEnd = colStart + 1;
end


oneMinTimeAt = 0;
for q=9:size(outActivityArray,2)
    if (outActivityArray{3, q}-outActivityArray{3, 8})>60   %sec
        oneMinTimeAt = q;
        break;
    end
end


timeMinBeforeArray = (cell2mat(outActivityArray(3, oneMinTimeAt:colStart-1))-outActivityArray{3,colStart})/60;
timeMinAfterArray = (cell2mat(outActivityArray(3, colEnd+1:end))-outActivityArray{3,colEnd})/60;


responseParameters = cell(colEnd-colStart+1, 8);

for curRow=rowStart:rowEnd
    activityBeforeArray = cell2mat(outActivityArray(curRow, oneMinTimeAt:colStart-1));
    activityAfterArray = cell2mat(outActivityArray(curRow, colEnd+1:end));

    
    % 1. Spontaneous activity
    spontaneousActivity = activityBeforeArray;
    meanSpontaneousActivity = mean(spontaneousActivity);

    
    % 2. Max activity change within 1 min after illumination
    for q=1:size(timeMinAfterArray, 2)
        if timeMinAfterArray(q)>1
            endTimeAfter = q-1;
            break;
        end
    end
    maxActivityChange = mean(activityAfterArray(1, 1:endTimeAfter));
    for q=1:size(timeMinAfterArray, 2)
        if timeMinAfterArray(q)>2
            endTimeAfter = q-1;
            break;
        end
    end
    meanReveralActivityChange = max(activityAfterArray(1, 1:endTimeAfter));
    
    % 3. dActicity
    dActivity = maxActivityChange - meanSpontaneousActivity;
    %dActivity = meanReveralActivityChange - meanSpontaneousActivity;
    
    
    % 4. Post-spontaneous activity after 5 min
    for q=1:size(timeMinAfterArray, 2)
        if timeMinAfterArray(q)>5
            endTimeAfter = q-1;
            break;
        end
    end
    postSpontaneousActivity =  activityAfterArray(1, endTimeAfter:end);
    meanPostSpontaneousActivity = mean(postSpontaneousActivity);

    
    % 5. Reveral activity for 3 min after illumination
    for q=1:size(timeMinAfterArray, 2)
        if timeMinAfterArray(q)>3
            endTimeAfter = q-1;
            break;
        end
    end
    reversalActivity =  activityAfterArray(1, 1:endTimeAfter);
    meanReversalActivity = mean(reversalActivity);
    
    responseParameters{curRow-rowStart+1, 1} = outActivityArray{curRow, 5};
    responseParameters{curRow-rowStart+1, 2} = outActivityArray{curRow, 4};
    responseParameters{curRow-rowStart+1, 3} = outActivityArray{2, 8};    
    responseParameters{curRow-rowStart+1, 4} = meanSpontaneousActivity;
    responseParameters{curRow-rowStart+1, 5} = maxActivityChange;
    responseParameters{curRow-rowStart+1, 6} = dActivity;
    responseParameters{curRow-rowStart+1, 7} = meanPostSpontaneousActivity;
    responseParameters{curRow-rowStart+1, 8} = meanReversalActivity;


end
    retParameters = responseParameters;
end
