# Supplementary material for: Optimized criteria for locomotion-based healthspan evaluation in C. elegans using the WorMotel system
Source: PLoS One. 2020 Mar 3;15(3):e0229583. doi: 10.1371/journal.pone.0229583 (PMC7053758; doi:10.1371/journal.pone.0229583)
Supplement: S2 File — This includes relevant scripts (See Tutorial). (ZIP) [file pone.0229583.s020.zip › S Tutorial/Step1_Imageprocessing/ComputeTimeDiffBtwTwoDateVectors.m]

% compute absolute time difference between two files
% return time in seconds
function diffSec = ComputeTimeDiffBtwTwoDateVectors(dateVector1, dateVector2)
    diffSec = abs(etime(dateVector1,dateVector2));
end
