# Supplementary material for: Optimized criteria for locomotion-based healthspan evaluation in C. elegans using the WorMotel system
Source: PLoS One. 2020 Mar 3;15(3):e0229583. doi: 10.1371/journal.pone.0229583 (PMC7053758; doi:10.1371/journal.pone.0229583)
Supplement: S2 File — This includes relevant scripts (See Tutorial). (ZIP) [file pone.0229583.s020.zip › S Tutorial/Step1_Imageprocessing/Compute_OutResponseArrayOfdActivity.m]

function retOutResponseArrayOfdActivity = Compute_OutResponseArrayOfdActivity(srcPdataFolder, targetResponseParameter)
   
[upperPath, deepestFolder] = fileparts(srcPdataFolder);  
 
    
% read start time
TheStartTimeArray= GetImageTime(fileread([upperPath filesep 'Experiment start time.txt']));

% get every pdata000.mat files
fileNames = sortFilesByName(dir([srcPdataFolder filesep 'pdata*.mat']));
    
    
wellInfoFileName = 'Well info.txt';


% Process the first pdata file
outActivityArray = ...
                CreateOutActivityArrayFor1ContinuousImagingV3(srcPdataFolder, fileNames{1}, 0, ...
                        wellInfoFileName, true, false);

OutResponseArrayOfdActivity = outActivityArray(:, 1:7);

for curFileNum = 1:size(fileNames, 2)
    if curFileNum > 1
        outActivityArray = ...
                CreateOutActivityArrayFor1ContinuousImagingV3(srcPdataFolder, fileNames{curFileNum}, 0, ...
                        wellInfoFileName, true, false);
    end
    
                                    
    newCol = cell(size(outActivityArray, 1), 1);

    newCol{1, 1} = outActivityArray{1, 8};
    newCol{2, 1} = outActivityArray{2, 8};
    
    curTimeArray = GetImageTime(outActivityArray{2, 8});
    curTimePointSec = ComputeTimeDiffBtwTwoDateVectors(curTimeArray, TheStartTimeArray);
    newCol{3, 1} = curTimePointSec;
    
    
    
    retParameters =  Compute_ResponseFromOutActivityArray(outActivityArray);
    newCol(4:end, 1) = retParameters(:, targetResponseParameter);
    
    OutResponseArrayOfdActivity = [OutResponseArrayOfdActivity, newCol];
    
    display([fileNames{1, curFileNum} ' processed']);
end

retOutResponseArrayOfdActivity = OutResponseArrayOfdActivity;
end
