# Supplementary material for: Optimized criteria for locomotion-based healthspan evaluation in C. elegans using the WorMotel system
Source: PLoS One. 2020 Mar 3;15(3):e0229583. doi: 10.1371/journal.pone.0229583 (PMC7053758; doi:10.1371/journal.pone.0229583)
Supplement: S2 File — This includes relevant scripts (See Tutorial). (ZIP) [file pone.0229583.s020.zip › S Tutorial/Step1_Imageprocessing/Compute_ResponseProfilesOverTime.m]

% Users should manually inspect every pdata***.mat
% If you find invalid pdata***.mat files, change pdata***.mat to other name (ex. INVpata.***.mat) or delete
% the pdata***.mat to exclude them for response analysis

function Compute_ResponseProfilesOverTime()
    srcPdataFolder = uigetdir('', 'Choose pdata folder');
    if srcPdataFolder == 0 
        msgbox('Folder not chosen', 'Error', 'error');
        return;
    end
    [upperPath, deepestFolder] = fileparts(srcPdataFolder);  
    

    %% Create OutResponseArrayOfdActivity.mat
    maxActivityForDrawing = 300;
    
    
    targetResponseParameter = 4;
    % For more details,
    %function retParameters = Compute_ResponseFromOutActivityArray(outActivityArray)
    %  responseParameters{curRow-rowStart+1, 1} = meanSpontaneousActivity;
    %  responseParameters{curRow-rowStart+1, 2} = maxActivityChange;
    %  responseParameters{curRow-rowStart+1, 3} = dActivity;
    %  responseParameters{curRow-rowStart+1, 4} = meanPostSpontaneousActivity;
    %  responseParameters{curRow-rowStart+1, 5} = meanReveralActivityChange;
    
    Create_OutResponseArrayOfdActivity(srcPdataFolder, maxActivityForDrawing, targetResponseParameter);
    
    
    
    %% load files

    load([srcPdataFolder filesep 'outResponseArray' filesep 'outResponseArray.mat']);
    
        
    % make every cell empty when worm's dead
    for curRow=4:size(outResponseArray, 1)
        for curCol=8:size(outResponseArray, 2)
            if outResponseArray{curRow, 6} < outResponseArray{3, curCol}
                outResponseArray{curRow, curCol} = [];
            end
        end
    end
   
        
    % read sample ids in well info.txt
    targetSampleIDarray = GetSampleIDArrayFromWellInfoFile([upperPath filesep 'Well info.txt']);
    

    % write headlines
    outTextArray = cell(1000,1);
    outTextArrayCurLine = 1;    
    outTextArray{outTextArrayCurLine, 1} = srcPdataFolder;
    
    timeCount = size(outResponseArray, 2) - 7;
    outTimeSec = cell2mat(outResponseArray(3, 8:end));
    outImageFileName = outResponseArray(2, 8:end);    
    
    outTextArrayCurLine = outTextArrayCurLine + 1;    
    outTextArray{outTextArrayCurLine, 1} = [char(9) 'File name' char(9) strjoin(outImageFileName,char(9))];
    outTextArrayCurLine = outTextArrayCurLine + 1;    
    outTextArray{outTextArrayCurLine, 1} = [char(9) 'Time (sec)' char(9) ConvertMat2Str(outTimeSec)];
    outTextArrayCurLine = outTextArrayCurLine + 1;    
    outTextArray{outTextArrayCurLine, 1} = [char(9) 'Time (day)' char(9) ConvertMat2Str((outTimeSec/60/60/24))];
    
    % process each sample id
    for curSampleIDnum = 1: size(targetSampleIDarray, 1);
    
            targetSampleID = targetSampleIDarray{curSampleIDnum};
            [rowStart, rowEnd] = Find_RowStartEndOfTargetSampleID (outResponseArray, targetSampleID);
            if rowStart == 0
                % sampleID not found, so skip
                continue;
            end

            % compute
            outLivingWormCount = zeros(1, timeCount);
            outResponseMean = zeros(1, timeCount);
            outResponseStdev = zeros(1, timeCount);
            outResponseStderr = zeros(1, timeCount);
            for  curTimeNum = 1:timeCount
                outResponseMatrixCropped = cell2mat(outResponseArray(rowStart:rowEnd, 7+curTimeNum));
                outLivingWormCount(1, curTimeNum) = numel(outResponseMatrixCropped);
                outResponseMean(1, curTimeNum) = mean(outResponseMatrixCropped);
                outResponseStdev(1, curTimeNum) = std(outResponseMatrixCropped);
                outResponseStderr(1, curTimeNum) = outResponseStdev(1, curTimeNum)/sqrt(outLivingWormCount(1, curTimeNum));
            end
            
            outLivingWormCount(isnan(outLivingWormCount)) = 0 ;
            outResponseMean(isnan(outResponseMean)) = 0 ;
            outResponseStdev(isnan(outResponseStdev)) = 0 ;
            outResponseStderr(isnan(outResponseStderr)) = 0 ;
            
            % write
            outTextArrayCurLine = outTextArrayCurLine + 1;  
            outTextArray{outTextArrayCurLine, 1} = ...
                    [targetSampleID char(9)  'Living worm (count)'  char(9) ConvertMat2Str(outLivingWormCount)];
            outTextArrayCurLine = outTextArrayCurLine + 1;  
            outTextArray{outTextArrayCurLine, 1} = ...
                    [char(9)  'Survival ratio'  char(9) ConvertMat2Str(outLivingWormCount/outLivingWormCount(1))];
            outTextArrayCurLine = outTextArrayCurLine + 1;    
            outTextArray{outTextArrayCurLine, 1} = ...
                    [char(9)  'Response (mean)' char(9) ConvertMat2Str(outResponseMean)];
            outTextArrayCurLine = outTextArrayCurLine + 1;    
            outTextArray{outTextArrayCurLine, 1} = ...
                    [char(9)  'Response (stdev)' char(9) ConvertMat2Str(outResponseStdev)];
            outTextArrayCurLine = outTextArrayCurLine + 1;    
            outTextArray{outTextArrayCurLine, 1} = ...
                    [char(9)  'Response (stderr)' char(9) ConvertMat2Str(outResponseStderr)];                
    end

    
    outTextArray = outTextArray(1:outTextArrayCurLine,1);
    copy(outTextArray);
    msgbox('Result has been copied to clipboard!');
end
