# Supplementary material for: Optimized criteria for locomotion-based healthspan evaluation in C. elegans using the WorMotel system
Source: PLoS One. 2020 Mar 3;15(3):e0229583. doi: 10.1371/journal.pone.0229583 (PMC7053758; doi:10.1371/journal.pone.0229583)
Supplement: S2 File — This includes relevant scripts (See Tutorial). (ZIP) [file pone.0229583.s020.zip › S Tutorial/Step1_Imageprocessing/ContinuousStimulationAnalysis.m]

function varargout = ContinuousStimulationAnalysis(varargin)
% CONTINUOUSSTIMULATIONANALYSIS MATLAB code for ContinuousStimulationAnalysis.fig
%      CONTINUOUSSTIMULATIONANALYSIS, by itself, creates a new CONTINUOUSSTIMULATIONANALYSIS or raises the existing
%      singleton*.
%
%      H = CONTINUOUSSTIMULATIONANALYSIS returns the handle to a new CONTINUOUSSTIMULATIONANALYSIS or the handle to
%      the existing singleton*.
%
%      CONTINUOUSSTIMULATIONANALYSIS('CALLBACK',hObject,eventData,handles,...) calls the local
%      function named CALLBACK in CONTINUOUSSTIMULATIONANALYSIS.M with the given input arguments.
%
%      CONTINUOUSSTIMULATIONANALYSIS('Property','Value',...) creates a new CONTINUOUSSTIMULATIONANALYSIS or raises the
%      existing singleton*.  Starting from the left, property value pairs are
%      applied to the GUI before ContinuousStimulationAnalysis_OpeningFcn gets called.  An
%      unrecognized property name or invalid value makes property application
%      stop.  All inputs are passed to ContinuousStimulationAnalysis_OpeningFcn via varargin.
%
%      *See GUI Options on GUIDE's Tools menu.  Choose "GUI allows only one
%      instance to run (singleton)".
%
% See also: GUIDE, GUIDATA, GUIHANDLES

% Edit the above text to modify the response to help ContinuousStimulationAnalysis

% Last Modified by GUIDE v2.5 02-Jan-2016 23:43:03

% Begin initialization code - DO NOT EDIT
gui_Singleton = 1;
gui_State = struct('gui_Name',       mfilename, ...
                   'gui_Singleton',  gui_Singleton, ...
                   'gui_OpeningFcn', @ContinuousStimulationAnalysis_OpeningFcn, ...
                   'gui_OutputFcn',  @ContinuousStimulationAnalysis_OutputFcn, ...
                   'gui_LayoutFcn',  [] , ...
                   'gui_Callback',   []);
if nargin && ischar(varargin{1})
    gui_State.gui_Callback = str2func(varargin{1});
end

if nargout
    [varargout{1:nargout}] = gui_mainfcn(gui_State, varargin{:});
else
    gui_mainfcn(gui_State, varargin{:});
end
% End initialization code - DO NOT EDIT
% rootFolder = 'E:\Stimulation analysis (2016-09-03d)';
% if ~(isfield(handles,'rootFolder'))
%     rootFolder = uigetdir('Select where code is stored');
%     handles.rootFolder=rootFolder;
% end
% addpath(genpath(rootFolder));   % add all subfolders to matlab path
% global asmNetGraphics;
% asmNetGraphics=NET.addAssembly([rootFolder '\Dependencies\NetGraphics\NetGraphics.dll']);


% --- Executes just before ContinuousStimulationAnalysis is made visible.
function ContinuousStimulationAnalysis_OpeningFcn(hObject, eventdata, handles, varargin)
% This function has no output args, see OutputFcn.
% hObject    handle to figure
% eventdata  reserved - to be defined in a future version of MATLAB
% handles    structure with handles and user data (see GUIDATA)
% varargin   command line arguments to ContinuousStimulationAnalysis (see VARARGIN)

% Choose default command line output for ContinuousStimulationAnalysis
handles.output = hObject;

% Update handles structure
guidata(hObject, handles);

% UIWAIT makes ContinuousStimulationAnalysis wait for user response (see UIRESUME)
% uiwait(handles.figure1);


% --- Outputs from this function are returned to the command line.
function varargout = ContinuousStimulationAnalysis_OutputFcn(hObject, eventdata, handles) 
% varargout  cell array for returning output args (see VARARGOUT);
% hObject    handle to figure
% eventdata  reserved - to be defined in a future version of MATLAB
% handles    structure with handles and user data (see GUIDATA)

% Get default command line output from handles structure
varargout{1} = handles.output;


% --------------------------------------------------------------------
function Menu_ROI_Callback(hObject, eventdata, handles)
% hObject    handle to Menu_ROI (see GCBO)
% eventdata  reserved - to be defined in a future version of MATLAB
% handles    structure with handles and user data (see GUIDATA)


% --------------------------------------------------------------------
function Menu_ConvertInitsToROI_Callback(hObject, eventdata, handles)
% hObject    handle to Menu_ConvertInitsToROI (see GCBO)
% eventdata  reserved - to be defined in a future version of MATLAB
% handles    structure with handles and user data (see GUIDATA)
ConvertInitsToROI();


% --------------------------------------------------------------------
function Menu_CreateHTMLForROIReview_Callback(hObject, eventdata, handles)
% hObject    handle to Menu_CreateHTMLForROIReview (see GCBO)
% eventdata  reserved - to be defined in a future version of MATLAB
% handles    structure with handles and user data (see GUIDATA)
CreateROIReviewHTMLfiles('OverlayedROI.jpeg', 2);


% --------------------------------------------------------------------
function Menu_AutoCreateROIBatchRun_Callback(hObject, eventdata, handles)
% hObject    handle to Menu_AutoCreateROIBatchRun (see GCBO)
% eventdata  reserved - to be defined in a future version of MATLAB
% handles    structure with handles and user data (see GUIDATA)
CreateROIAutomatically_BatchRun();


% --------------------------------------------------------------------
function Untitled_1_Callback(hObject, eventdata, handles)
% hObject    handle to Untitled_1 (see GCBO)
% eventdata  reserved - to be defined in a future version of MATLAB
% handles    structure with handles and user data (see GUIDATA)


% --------------------------------------------------------------------
function Menu_singleWormLevelResponseOverTime_Callback(hObject, eventdata, handles)
% hObject    handle to Menu_singleWormLevelResponseOverTime (see GCBO)
% eventdata  reserved - to be defined in a future version of MATLAB
% handles    structure with handles and user data (see GUIDATA)
AnalyzeSingleWormLevelResponseOverTime


% --------------------------------------------------------------------
function Menu_RunBatchBlueLightImageAnalysis_Callback(hObject, eventdata, handles)
% hObject    handle to Menu_RunBatchBlueLightImageAnalysis (see GCBO)
% eventdata  reserved - to be defined in a future version of MATLAB
% handles    structure with handles and user data (see GUIDATA)
RunBatchBlueLightImageAnalysis();


% --------------------------------------------------------------------
function Untitled_2_Callback(hObject, eventdata, handles)
% hObject    handle to Untitled_2 (see GCBO)
% eventdata  reserved - to be defined in a future version of MATLAB
% handles    structure with handles and user data (see GUIDATA)


% --------------------------------------------------------------------
function Menu_CopyImageAnalysisFilesToOtherLocation_Callback(hObject, eventdata, handles)
% hObject    handle to Menu_CopyImageAnalysisFilesToOtherLocation (see GCBO)
% eventdata  reserved - to be defined in a future version of MATLAB
% handles    structure with handles and user data (see GUIDATA)
CopyImageAnalysisFilesToDestination();
