# Supplementary material for: Optimized criteria for locomotion-based healthspan evaluation in C. elegans using the WorMotel system
Source: PLoS One. 2020 Mar 3;15(3):e0229583. doi: 10.1371/journal.pone.0229583 (PMC7053758; doi:10.1371/journal.pone.0229583)
Supplement: S2 File — This includes relevant scripts (See Tutorial). (ZIP) [file pone.0229583.s020.zip › S Tutorial/Step1_Imageprocessing/convertdate_png.m]

% convert files in a directory to format year-month-day (hour-min-sec)
% for example: 2016-05-28(14:14:32) 

defaultpath = '/';

[FileName,PathName,FilterIndex] = uigetfile('*.png', 'Select 1 file',defaultpath);

defaultpath = PathName;

dirlist = dir([PathName '*.png']);

numfiles = length(dirlist);
for j=1:numfiles
    fname = dirlist(j).name
    [Y, M, D, H, MN, S] = datevec(dirlist(j).datenum);
    newfilename = [num2str(Y, '%04d') '-' num2str(M, '%02d') '-' num2str(D, '%02d') ' (' num2str(H, '%02d')...
        '-' num2str(MN, '%02d') '-' num2str(S, '%02d') ').png'];
    movefile([PathName fname], [PathName newfilename]);
end
