# Supplementary material for: Optimized criteria for locomotion-based healthspan evaluation in C. elegans using the WorMotel system
Source: PLoS One. 2020 Mar 3;15(3):e0229583. doi: 10.1371/journal.pone.0229583 (PMC7053758; doi:10.1371/journal.pone.0229583)
Supplement: S2 File — This includes relevant scripts (See Tutorial). (ZIP) [file pone.0229583.s020.zip › S Tutorial/Step1_Imageprocessing/Convertfiles_multiplefolders.m]

% Convert date for multiple folders
% Matt Churgin, 3/6/17
% type the folder names into the vector named "toprocess", then run the
% whole code

clear all
close all
toprocess=[10527];

for i=1:length(toprocess)
    tic
    display(['Beginning to process folder named: ' num2str(toprocess(i)) ])
    cd(num2str(toprocess(i)))
    
    
    dirlist = dir(['*.bmp']);
    
    numfiles = length(dirlist);
    for j=1:numfiles
        fname = dirlist(j).name;
        [Y, M, D, H, MN, S] = datevec(dirlist(j).datenum);
        newfilename = [num2str(Y, '%04d') '-' num2str(M, '%02d') '-' num2str(D, '%02d') ' (' num2str(H, '%02d')...
            '-' num2str(MN, '%02d') '-' num2str(S, '%02d') ').bmp'];
        %movefile([fname], [newfilename]);
    end
    
    cd ..
    display(['Finished processing folder named: ' num2str(toprocess(i)) '. TIme to process folder was ' num2str(toc) ' seconds.'])
end
