# Supplementary material for: Optimized criteria for locomotion-based healthspan evaluation in C. elegans using the WorMotel system
Source: PLoS One. 2020 Mar 3;15(3):e0229583. doi: 10.1371/journal.pone.0229583 (PMC7053758; doi:10.1371/journal.pone.0229583)
Supplement: S2 File — This includes relevant scripts (See Tutorial). (ZIP) [file pone.0229583.s020.zip › S Tutorial/Step1_Imageprocessing/ConvertInitsToROI.m]

function ConvertInitsToROI()

    srcFolder = uigetdir('','Select dir where inits.mat exists');
    if srcFolder == 0 
        msgbox('Folder not chosen', 'Error', 'error');
        return;
    end


    if ~exist([srcFolder filesep 'inits.mat'], 'file')
        msgbox(['inits.mat is not found in the folder of ' srcFolder]);
        return
    end
    
    load([srcFolder filesep 'inits.mat']);
    
    
    imgFileNames = GetSortedImageFileNames(srcFolder);

    
    if size(imgFileNames, 1)<1
        msgbox(['Image files not found in the folder of' srcFolder]);
        return
    end
    

    % Draw image and save
%    error;
    displayROIonImageV2([srcFolder filesep imgFileNames{1}], ...
                        ROI, ...
                        [srcFolder filesep 'OverlayedROI.jpeg']);
                            
                            
    save([srcFolder filesep 'ROI.mat'], 'ROI');
    
       
    msgbox('Success!');
end
