# Supplementary material for: Optimized criteria for locomotion-based healthspan evaluation in C. elegans using the WorMotel system
Source: PLoS One. 2020 Mar 3;15(3):e0229583. doi: 10.1371/journal.pone.0229583 (PMC7053758; doi:10.1371/journal.pone.0229583)
Supplement: S2 File — This includes relevant scripts (See Tutorial). (ZIP) [file pone.0229583.s020.zip › S Tutorial/Step1_Imageprocessing/ConvertValueTORGBByDefaultHistogram.m]

function retRGB = ConvertValueTORGBByDefaultHistogram(value)
rgbArray =zeros(1, 3);

if (0 <= value && value <= 1/8)
        rgbArray= [0, 0, 4*value + .5];
elseif (1/8 < value && value <= 3/8) 
        rgbArray= [0, 4*value - .5, 1];
elseif (3/8 < value && value <= 5/8) 
        rgbArray= [4*value - 1.5, 1, -4*value + 2.5];
elseif (5/8 < value && value <= 7/8) 
        rgbArray= [0, -4*value + 3.5, 0];
elseif (7/8 < value && value <= 1) 
        rgbArray= [-4*value + 4.5, 0, 0];
else 
        rgbArray= [.5, 0, 0];
end
   retRGB = rgbArray;     
end
