# Supplementary material for: Optimized criteria for locomotion-based healthspan evaluation in C. elegans using the WorMotel system
Source: PLoS One. 2020 Mar 3;15(3):e0229583. doi: 10.1371/journal.pone.0229583 (PMC7053758; doi:10.1371/journal.pone.0229583)
Supplement: S2 File — This includes relevant scripts (See Tutorial). (ZIP) [file pone.0229583.s020.zip › S Tutorial/Step1_Imageprocessing/CopyImageAnalysisFilesToDestination.m]

function CopyImageAnalysisFilesToDestination()
    %% Setting
    targetFiles = {'OverlayedROI.jpeg', 'ROI.mat', 'Well info.txt', 'ContinuousActivity20.mat', 'inits.mat'};
    targetChip = [filesep 'chip'];

    
    
    %% Select image folders
    srcImageFolder1 = uigetdir();
    if srcImageFolder1 == 0 
        msgbox('Folder not chosen', 'Error', 'error');
        return;
    end

    srcImageFolder2 = uigetdir();
    if srcImageFolder2 == 0 
        msgbox('Folder not chosen', 'Error', 'error');
        return;
    end
    
    
    folderList = folderSubFolders(srcImageFolder1, 2);

    
    for q=1:size(folderList,1)
        if size(strfind(folderList{q}, targetChip))>0
            for r=1:size(targetFiles, 2)
                if exist([folderList{q} filesep targetFiles{r}], 'file')
                    [upperPath deepestFolder] = fileparts(folderList{q});
                    [upperPath2 deepestFolder2] = fileparts(upperPath);

                    destFolder = [srcImageFolder2 filesep deepestFolder2 filesep deepestFolder];
                    if exist(destFolder, 'dir')
                        copyfile([folderList{q} filesep targetFiles{r}],destFolder);
                    end
                end
            end

            display([folderList{q} ' done...']);
        end
    end

    msgbox('Completed!');

end
