# Supplementary material for: Optimized criteria for locomotion-based healthspan evaluation in C. elegans using the WorMotel system
Source: PLoS One. 2020 Mar 3;15(3):e0229583. doi: 10.1371/journal.pone.0229583 (PMC7053758; doi:10.1371/journal.pone.0229583)
Supplement: S2 File — This includes relevant scripts (See Tutorial). (ZIP) [file pone.0229583.s020.zip › S Tutorial/Step1_Imageprocessing/copyunedittedpdata20.m]

%%%%%%%%%%%%%%%%%%%%%%%%%%%%%%%%%%%%%%%%%%%%%%%%%%%%%%%%%%%%%%%%%%%%%%%%%%
% copying pdata uneditted files

analysisdir=uigetdir('','Please Select Analysis Folder (Not pdata 20 folder) !');
pdata20dir=[analysisdir filesep 'pdata (interval 20 sec)'];

copiedfiles = dir(fullfile(pdata20dir, '*Editted.mat'));


copiedfilesname={};
for i=1:length(copiedfiles)
    copiedfilesname{i}=copiedfiles(i,1).name;
end


copiedfileno={};
for i=1:length(copiedfilesname)
    copiedfileno{i}=copiedfilesname{i};
    copiedfileno{i}=str2num(cell2mat(extractBetween(copiedfileno{i},'pdata','Editted.mat')));
end
copied_fileseq=sort(cell2mat(copiedfileno));

cd(analysisdir)
load('activePeriods.mat');
allfileno=activePeriodsArray(:,1);

for i=1:length(allfileno)
    tempno=allfileno(i);
    if ~(ismember(tempno,copied_fileseq))
        tempfilename=['pdata' num2str(tempno) '.mat'];
        tempedittedfilename=['pdata' num2str(tempno) 'Editted.mat'];
        cd(pdata20dir);
        copyfile(tempfilename,tempedittedfilename);
%         error;
        disp(['Pdata 20 for ' num2str(tempno) ' copied'])
    end
end
