# Supplementary material for: Optimized criteria for locomotion-based healthspan evaluation in C. elegans using the WorMotel system
Source: PLoS One. 2020 Mar 3;15(3):e0229583. doi: 10.1371/journal.pone.0229583 (PMC7053758; doi:10.1371/journal.pone.0229583)
Supplement: S2 File — This includes relevant scripts (See Tutorial). (ZIP) [file pone.0229583.s020.zip › S Tutorial/Step1_Imageprocessing/createDefaultWellInfoTable.m]

function outTable = createDefaultWellInfoTable(wellCount)
    SampleID = cell(wellCount, 1);
    WellArray = cell(wellCount, 1);
   
    for curNum=1:wellCount
        WellArray{curNum, 1} = getAlphabeticWellIDFromWellNum(wellCount, curNum);
        newRow = WellArray{curNum, 1};
        newRow = newRow(1);
        SampleID{curNum, 1} = newRow;               
    end
    
    outTable = table(SampleID, WellArray, 'VariableNames',{'SampleID' 'WellArray'});   
end
