# Supplementary material for: Optimized criteria for locomotion-based healthspan evaluation in C. elegans using the WorMotel system
Source: PLoS One. 2020 Mar 3;15(3):e0229583. doi: 10.1371/journal.pone.0229583 (PMC7053758; doi:10.1371/journal.pone.0229583)
Supplement: S2 File — This includes relevant scripts (See Tutorial). (ZIP) [file pone.0229583.s020.zip › S Tutorial/Step1_Imageprocessing/CreateOutActivityArrayFor1ContinuousImagingV3.m]

function retOutActivityArray = CreateOutActivityArrayFor1ContinuousImagingV3(srcImageFolder, matFileName, startDay, ...
                        wellInfoFileName, isInvalidateImages, isInvalidateWells)
    % Parameters

    load([srcImageFolder filesep matFileName]);    
    [upperPath, deepestFolder] = fileparts(srcImageFolder);
    load([upperPath filesep 'fileNames.mat']);
    savedFileNames = fileNames;
    load([upperPath filesep 'imageTimeArray.mat']);
    
    % This is for debug purpose
    %load([upperPath filesep 'activePeriods.mat']);   

    targetPdata = pdata;
    curImageNum = str2double(matFileName(6:(strfind(matFileName, '.')-1)));


    % Initialize variables
    wellCount = size(targetPdata,2);    % total number of well in a WorMotel
    imageCount = size(targetPdata,1);   % total number of images
    curWorMotelType = '20x12';
    switch wellCount
        case 1
            curWorMotelType = '1x1';
        case 24
            curWorMotelType = '6x4';
        case 48
            curWorMotelType = '8x6';
        case 240
            curWorMotelType = '20x12';
        case 50
            curWorMotelType = '10x5';
        otherwise
            msgbox 'WorMotel type not defined';
    end
    curWorMotelWellIDMap = createWorMotelWellIDMap(curWorMotelType);
    
    % Read well info.txt file
    if ~exist([upperPath filesep wellInfoFileName], 'file')
        wellInfoTable = createDefaultWellInfoTable(wellCount);
    else
        wellInfoTable = readtable([upperPath filesep wellInfoFileName],...
            'Delimiter', 'tab');
    end
    sampleRowCount = size(wellInfoTable,1);

    
    % Write headlines
    outActivityArray = cell(3, 7 + imageCount);
    outActivityArray{1, 1} = 'Description';
    outActivityArray{1, 2} = 'SampleID';
    outActivityArray{1, 3} = 'PlateID';     % folder name such as chip140
    outActivityArray{1, 4} = 'Well_ID1';
    outActivityArray{1, 5} = 'Well_ID2';
    outActivityArray{1, 6} = 'Lifespan_sec';
    outActivityArray{1, 7} = 'HealthyLifespan_sec';
    outActivityArray{2, 1} = 'ImageFileName';
    outActivityArray{3, 1} = 'TimeElapseInSec';
    theFirstImageTime = imageTimeArray(curImageNum, 1:6);

    for curImage = 1:imageCount
            outActivityArray{1, 7+curImage} = ['Time' num2str(curImage)];
            outActivityArray(2, 7+curImage) = savedFileNames(curImage + curImageNum - 1);
            outActivityArray{3, 7+curImage} = etime(imageTimeArray(curImage + curImageNum - 1, 1:6), theFirstImageTime) + (1 + startDay)*24*60*60;
    end


    % Process
    wormIDCount = 0;
    for curSample = 1:sampleRowCount

        curSampleID = char(wellInfoTable.SampleID(curSample));


        % Create well array for each sample id
        curWellArray = getWellsFromStr(char(wellInfoTable.WellArray(curSample)),...
                            curWorMotelWellIDMap);


        for curWellIndex = 1: size(curWellArray,2)
            curWell = curWellArray(curWellIndex);
            wormIDCount = wormIDCount + 1;
            outActivityArray{3+wormIDCount, 1} = ['Worm' num2str(wormIDCount)];
            outActivityArray{3+wormIDCount, 2} = curSampleID;
            [upperPath, deepestFolder] = fileparts(srcImageFolder);
            outActivityArray{3+wormIDCount,3} = deepestFolder;
            outActivityArray{3+wormIDCount,4} = curWell;
            outActivityArray{3+wormIDCount,5} = getAlphabeticWellIDFromWellNum(wellCount,  curWell);
            outActivityArray{3+wormIDCount,6} = 0;
            for curImage=1:imageCount
        
                if (curImage == 1 || targetPdata(curImage, 1) == -1)
                    outActivityArray{3+wormIDCount,7 + curImage} = -1;
                else
                    outActivityArray{3+wormIDCount,7 + curImage} = targetPdata(curImage, curWell);
                end
            end


            pause(0);  % this make Matlab responsive while running
        end
    end


    %display('Invalidating');
    % invalidate and delete wrong image and well
    %outLocomotionArray= DetermineDeath(outLocomotionArray, 0);
    
    
    
    % Invalidate images
    if isInvalidateImages
        validImageCount = size(outActivityArray, 2) - 7;
        validImageArray = zeros(1, validImageCount);
        curWell = 1;
        for curImg = 1: validImageCount
            if outActivityArray{3+curWell, 7 + curImg} == -1
               validImageArray(1, curImg) = -1;        % marking
            end
        end
        curImg = 1;
        while curImg <= validImageCount
            if validImageArray(1, curImg) == -1
                % Delete invalid image
                outActivityArray(:, 7 + curImg) = [];
                validImageArray(:, curImg) = [];
                curImg=curImg - 1;
                validImageCount = validImageCount - 1;
            end
            curImg = curImg + 1;
        end
    end
    
    
    % Invalidate wells
    if isInvalidateWells
        validAvgActivity = 1;
        validWellCount = size(outActivityArray, 1) - 3;
        validImageCount = size(outActivityArray, 2) - 7;
        activityArray = cell2mat(outActivityArray(4:(3+validWellCount),8:(7+validImageCount)));
        validWellArray = zeros(1, validWellCount);
        for curWell=1:validWellCount
            curRowArray = activityArray(curWell, :);
            curRowArray(curRowArray==10000) = [];
            if mean(curRowArray) < validAvgActivity
                validWellArray(1, curWell) = -1;        % marking
            end
        end
        curWell = 1;
        while curWell <= validWellCount
            if validWellArray(1, curWell) == -1
                % Delete invalid image
                outActivityArray(3+curWell, :) = [];
                validWellArray(:, curWell) = [];
                curWell=curWell - 1;
                validWellCount = validWellCount - 1;
            end
            curWell = curWell + 1;
        end    
    end
    
    retOutActivityArray = outActivityArray;
end
