# Supplementary material for: Optimized criteria for locomotion-based healthspan evaluation in C. elegans using the WorMotel system
Source: PLoS One. 2020 Mar 3;15(3):e0229583. doi: 10.1371/journal.pone.0229583 (PMC7053758; doi:10.1371/journal.pone.0229583)
Supplement: S2 File — This includes relevant scripts (See Tutorial). (ZIP) [file pone.0229583.s020.zip › S Tutorial/Step1_Imageprocessing/CreateOutActivityArrayToDetectDeath.m]

function retOutActivityArray = CreateOutActivityArrayToDetectDeath(srcImageFolder, matFileName, startDay, ...
                        wellInfoFileName)
    % Parameters

    load([srcImageFolder filesep matFileName]);    
    [upperPath, deepestFolder] = fileparts(srcImageFolder);
    load([upperPath filesep 'fileNames.mat']);
    savedFileNames = fileNames;
    load([upperPath filesep 'imageTimeArray.mat']);
    
    % This is for debug purpose
    %load([upperPath filesep 'activePeriods.mat']);   

    targetPdata = pdata;


    % Initialize variables
    wellCount = size(targetPdata,2)-2;    % total number of well in a WorMotel
    activePeriodCount = size(targetPdata,1);   % total number of activePeriod
    curWorMotelType = '20x12';
    switch wellCount
        case 1
            curWorMotelType = '1x1';
        case 24
            curWorMotelType = '6x4';
        case 48
            curWorMotelType = '8x6';
        case 240
            curWorMotelType = '20x12';
        case 50
            curWorMotelType = '10x5';
        otherwise
            msgbox 'WorMotel type not defined';
    end
    curWorMotelWellIDMap = createWorMotelWellIDMap(curWorMotelType);
    
    % Read well info.txt file
    if ~exist([upperPath filesep wellInfoFileName], 'file')
        wellInfoTable = createDefaultWellInfoTable(wellCount);
    else
        wellInfoTable = readtable([upperPath filesep wellInfoFileName],...
            'Delimiter', 'tab');
    end
    sampleRowCount = size(wellInfoTable,1);
    imageCount = size(targetPdata, 1);
    
    % Write headlines
    outActivityArray = cell(3, 7 + imageCount);
    outActivityArray{1, 1} = 'Description';
    outActivityArray{1, 2} = 'SampleID';
    outActivityArray{1, 3} = 'PlateID';     % folder name such as chip140
    outActivityArray{1, 4} = 'Well_ID1';
    outActivityArray{1, 5} = 'Well_ID2';
    outActivityArray{1, 6} = 'Lifespan(sec)';
    outActivityArray{1, 7} = 'HealthyLifespan(sec)';
    outActivityArray{2, 1} = 'ImageFileName';
    outActivityArray{3, 1} = 'TimeElapseInSec';
    TheStartTimeArray= GetImageTimeArray('', cellstr(fileread([upperPath filesep 'Experiment start time.txt'])));
    
    

    for curActivePeriod = 1:activePeriodCount
            imageIndex = targetPdata(curActivePeriod,1);
            outActivityArray{1, 7+curActivePeriod} = ['Time' num2str(imageIndex)];
            outActivityArray(2, 7+curActivePeriod) = savedFileNames(imageIndex);
            outActivityArray{3, 7+curActivePeriod} = etime(imageTimeArray(imageIndex, 1:6), TheStartTimeArray) + (1 + startDay)*24*60*60;
    end


    % Process
    wormIDCount = 0;
    for curSample = 1:sampleRowCount

        curSampleID = char(wellInfoTable.SampleID(curSample));


        % Create well array for each sample id
        curWellArray = getWellsFromStr(char(wellInfoTable.WellArray(curSample)),...
                            curWorMotelWellIDMap);


        for curWellIndex = 1: size(curWellArray,2)
            curWell = curWellArray(curWellIndex);
            wormIDCount = wormIDCount + 1;
            outActivityArray{3+wormIDCount, 1} = ['Worm' num2str(wormIDCount)];
            outActivityArray{3+wormIDCount, 2} = curSampleID;
            [upperPath, deepestFolder] = fileparts(srcImageFolder);
            outActivityArray{3+wormIDCount,3} = deepestFolder;
            outActivityArray{3+wormIDCount,4} = curWell;
            outActivityArray{3+wormIDCount,5} = getAlphabeticWellIDFromWellNum(wellCount,  curWell);
             outActivityArray{3+wormIDCount,6} = 0;
            for curImage=1:imageCount
                outActivityArray{3+wormIDCount,7 + curImage} = targetPdata(curImage, curWell+2);
            end


            pause(0);  % this make Matlab responsive while running
        end
    end

    
    retOutActivityArray = outActivityArray;
end
