# Supplementary material for: Optimized criteria for locomotion-based healthspan evaluation in C. elegans using the WorMotel system
Source: PLoS One. 2020 Mar 3;15(3):e0229583. doi: 10.1371/journal.pone.0229583 (PMC7053758; doi:10.1371/journal.pone.0229583)
Supplement: S2 File — This includes relevant scripts (See Tutorial). (ZIP) [file pone.0229583.s020.zip › S Tutorial/Step1_Imageprocessing/CreateOutLifespanArrayTemplate.m]

function CreateOutLifespanArrayTemplate(destAnalysisFolder, analysisInterval)
    % Initialize variables
    wellInfoFileName='Well info.txt';
    wellCount = 240;    % total number of well in a WorMotel
    curWorMotelType = '20x12';
    pdataFolder = ['pdata (interval ' num2str(analysisInterval) ' sec)'];  
    
    
    switch wellCount
        case 1
            curWorMotelType = '1x1';
        case 24
            curWorMotelType = '6x4';
        case 48
            curWorMotelType = '8x6';
        case 240
            curWorMotelType = '20x12';
        case 50
            curWorMotelType = '10x5';
        otherwise
            msgbox 'WorMotel type not defined';
    end
    curWorMotelWellIDMap = createWorMotelWellIDMap(curWorMotelType);
    
    % Read well info.txt file
    if ~exist([destAnalysisFolder filesep wellInfoFileName], 'file')
        wellInfoTable = createDefaultWellInfoTable(wellCount);
    else
        wellInfoTable = readtable([destAnalysisFolder filesep wellInfoFileName],...
            'Delimiter', 'tab');
    end
    sampleRowCount = size(wellInfoTable,1);

    
    % Write headlines
    outActivityArray = cell(1, 7);
    outActivityArray{1, 1} = 'Description';
    outActivityArray{1, 2} = 'SampleID';
    outActivityArray{1, 3} = 'PlateID';     % folder name such as chip140
    outActivityArray{1, 4} = 'Well_ID1';
    outActivityArray{1, 5} = 'Well_ID2';
    outActivityArray{1, 6} = 'Lifespan_sec';
    outActivityArray{1, 7} = 'HealthyLifespan_sec';
   

    % Process
    wormIDCount = 0;
    for curSample = 1:sampleRowCount

        curSampleID = char(wellInfoTable.SampleID(curSample));


        % Create well array for each sample id
        curWellArray = getWellsFromStr(char(wellInfoTable.WellArray(curSample)),...
                            curWorMotelWellIDMap);


        for curWellIndex = 1: size(curWellArray,2)
            curWell = curWellArray(curWellIndex);
            wormIDCount = wormIDCount + 1;
            outActivityArray{1+wormIDCount, 1} = ['Worm' num2str(wormIDCount)];
            outActivityArray{1+wormIDCount, 2} = curSampleID;
            outActivityArray{1+wormIDCount,3} = pdataFolder;
            outActivityArray{1+wormIDCount,4} = curWell;
            outActivityArray{1+wormIDCount,5} = getAlphabeticWellIDFromWellNum(wellCount,  curWell);
            outActivityArray{1+wormIDCount,6} = 0;
        end
    end


    outLifespanArrayTemplate = outActivityArray;
    
    save([destAnalysisFolder filesep 'outLifespanArrayTemplate.mat'],'outLifespanArrayTemplate');
    cell2csv([destAnalysisFolder filesep 'outLifespanArrayTemplate.txt'], outLifespanArrayTemplate, '\t');
end
