# Supplementary material for: Optimized criteria for locomotion-based healthspan evaluation in C. elegans using the WorMotel system
Source: PLoS One. 2020 Mar 3;15(3):e0229583. doi: 10.1371/journal.pone.0229583 (PMC7053758; doi:10.1371/journal.pone.0229583)
Supplement: S2 File — This includes relevant scripts (See Tutorial). (ZIP) [file pone.0229583.s020.zip › S Tutorial/Step1_Imageprocessing/createROIAligned_NoOptAngle.m]

function retROI = createROIAligned_NoOptAngle(ROI, img1, xShiftOptMap1, yShiftOptMap1)
    %load ROI;
    %ROI = floor(ROI);
    %img0 = imread(imageFile0);
    %img1 = imread(imageFile1);
    
    isShowImages = 'false';    
    cellCropMargin = 200;
    alignedROI = zeros(240, 4);
    
    %dimension set to size of ROI matrix
    ymax=4;
    xmax=size(ROI,1)/ymax;
    n=0;
    for yIndex=1:ymax
        for xIndex=1:xmax
            n=n+1;
            
            % Define image cropping region
            if ROI(n,1)-cellCropMargin>1 
                cropX1Comp = 0;
            else
                cropX1Comp = 1;
            end
            if ROI(n,3)-cellCropMargin>1 
                cropY1Comp = 0;
            else
                cropY1Comp = 1;
            end            

            
            newX1 = xShiftOptMap1(yIndex, xIndex)+ROI(n,1)+cropX1Comp-1;
            newX2 = newX1 + ROI(n,2) - ROI(n,1);
            newY1 = yShiftOptMap1(yIndex, xIndex)+ROI(n,3)+cropY1Comp-1;
            newY2 = newY1 + ROI(n,4) - ROI(n,3);
                       
            alignedROI(n, 1) = newX1;
            alignedROI(n, 2) = newX2;
            alignedROI(n, 3) = newY1;
            alignedROI(n, 4) = newY2;

            if strcmp(isShowImages, 'true')
                figure(301); imshow(img1(ROI(n,3):ROI(n,4),ROI(n,1):ROI(n,2)));
                figure(302); imshow(img1(alignedROI(n,3):alignedROI(n,4),alignedROI(n,1):alignedROI(n,2)));
                pause(0.3);
            end
    
        end % xIndex
                    
    end % yIndex
   

    
    % Returning new ROI
    retROI = alignedROI;
end
