# Supplementary material for: Optimized criteria for locomotion-based healthspan evaluation in C. elegans using the WorMotel system
Source: PLoS One. 2020 Mar 3;15(3):e0229583. doi: 10.1371/journal.pone.0229583 (PMC7053758; doi:10.1371/journal.pone.0229583)
Supplement: S2 File — This includes relevant scripts (See Tutorial). (ZIP) [file pone.0229583.s020.zip › S Tutorial/Step1_Imageprocessing/CreateROIAutomatically_BatchRun.m]

function CreateROIAutomatically_BatchRun()
    % Setting
    templateFolder = 'G:\Images\ComDesk\Blue light daily scanning\Dailyscan ROI template';
    templateChipNum = '292';
    load([templateFolder '\inits' templateChipNum '.mat']);
    tempROI = floor(ROI);
    img0 = imread([templateFolder '\chip' templateChipNum '.png']);

    targetChipNumStart = 267;
    targetChipNumEnd = 400;
    isReanalyzeAll = 1;   % 0: skip, 1: reanalyze

    
    %% Select image folders
    srcImageFolder = uigetdir();
    if srcImageFolder == 0 
        msgbox('Folder not chosen', 'Error', 'error');
        return;
    end

    [upperPath, deepestFolder] = fileparts(srcImageFolder);

    folderList = folderSubFolders(srcImageFolder, 2);


    opengl software


    for curTargetChipNum=targetChipNumStart:targetChipNumEnd

        targetChip = ['chip' num2str(curTargetChipNum)];


        for q=1:size(folderList,1)

            if size(strfind(folderList{q}, targetChip))==0
                continue;
            end
        

            if exist([folderList{q} filesep 'ROI.mat'], 'file') && isReanalyzeAll ==0;
                continue;
            end

            display(['Working on ' folderList{q}]);

            % All sorted image file names
            imgFileNames = GetSortedImageFileNames(folderList{q});

            % Choosing the first image
            img1 = imread([folderList{q} filesep imgFileNames{1}]);

            % Alignment
            retParams = findOptimalAlignment_2ImageSystem_NoOptAngle(tempROI, img0, img1);

            % Get new ROI
            ROI = createROIAligned_NoOptAngle(tempROI, img1, retParams{2}, retParams{3});

            % Draw image and save
            displayROIonImageV2([folderList{q} filesep imgFileNames{1}], ...
                                ROI, ...
                                [folderList{q} filesep 'OverlayedROI.jpeg']);
                            
            save([folderList{q} filesep 'ROI.mat'], 'ROI');
        end

        display([targetChip ' done']); 
    end

    msgbox([folderList{1} ' (and others) completed!']);   
end
