# Supplementary material for: Optimized criteria for locomotion-based healthspan evaluation in C. elegans using the WorMotel system
Source: PLoS One. 2020 Mar 3;15(3):e0229583. doi: 10.1371/journal.pone.0229583 (PMC7053758; doi:10.1371/journal.pone.0229583)
Supplement: S2 File — This includes relevant scripts (See Tutorial). (ZIP) [file pone.0229583.s020.zip › S Tutorial/Step1_Imageprocessing/CreateROIReviewHTMLfiles.m]

function CreateROIReviewHTMLfiles(targetFile, widthCount)

    % Setting
    HTMLReviewDestFolder = 'C:\ImageAnalysisCache';
            
    if ~exist(HTMLReviewDestFolder, 'dir')
        try
            mkdir(HTMLReviewDestFolder);
        catch
            msgbox(['Could not create ' HTMLReviewDestFolder]);
            return
        end
        
    end
   
    
    % Select image folders
    srcImageFolder = uigetdir();
    if srcImageFolder == 0 
        msgbox('Folder not chosen', 'Error', 'error');
        return;
    end

    [upperPath, deepestFolder] = fileparts(srcImageFolder);

    folderList = folderSubFolders(srcImageFolder, 2);


    targetChipNumStart = 200;
    targetChipNumEnd = 500;


    summaryLines = cell(1000,1);
    summaryLinesCount=1;
    summaryLines{summaryLinesCount,1} = ['<html> <head><meta http-equiv="Content-Type" content="text/html"><title>' 'Summary page' '</title></head><body>'];
    chipCount = 0;

    for curTargetChipNum=targetChipNumStart:targetChipNumEnd

        targetChip = ['chip' num2str(curTargetChipNum)];


        strLines = cell(1000,1);

        ROIimageCount = 0;

        curLine=1;
        strLines{curLine,1} = ['<html> <head><meta http-equiv="Content-Type" content="text/html"><title>' targetChip '</title></head><body>'];
        curLine=curLine+1;
        strLines{curLine,1} = '<table border="1" width="90%">';


        curCol = 1;
        for q=1:size(folderList,1)
            if size(strfind(folderList{q}, targetChip))==0
                continue;
            end


           if exist([folderList{q} filesep targetFile], 'file')
               if curCol ==1
                    curLine=curLine+1;
                    strLines{curLine,1} = '<tr>';
               end


                curLine=curLine+1;
                strLines{curLine,1} = ['<td width="500"><font face="Arial"><p> ' ...
                                folderList{q} ' </p><p>&nbsp;</p><img border="0" src="file:///' ...
                                strrep(strrep([folderList{q} filesep targetFile '"' ], '\', '/'),' ', '%20')  ' width="600" height="450"></font></td>'];
                ROIimageCount = ROIimageCount + 1;

               curCol = curCol + 1;
               if curCol == (widthCount+1)
                    curCol = 1;
                    curLine=curLine+1;
                    strLines{curLine,1} = '</tr>';
               end
           end
        end

        curLine=curLine+1;
        strLines{curLine,1} = '</table></body></html>';

        if ROIimageCount>1
            strLines = strLines(1:curLine, 1);
            cell2csv([HTMLReviewDestFolder filesep targetFile ' ' targetChip '.html'], strLines);


            chipCount = chipCount + 1;
            summaryLinesCount = summaryLinesCount + 1;
            summaryLines{summaryLinesCount,1} = ['<p><a target="_blank" href="' ...
                            HTMLReviewDestFolder filesep targetFile ' ' targetChip '.html' ...
                            '">' targetChip '(' num2str(ROIimageCount) ' images)</a></p>'];
            display([targetChip ' done']);
        else
            display([targetChip ' folder not found. Skipped']);
        end


    end


    summaryLinesCount = summaryLinesCount + 1;
    summaryLines{summaryLinesCount,1} = '</body></html>';

    summaryLines = summaryLines(1:summaryLinesCount, 1);
    cell2csv([HTMLReviewDestFolder filesep targetFile ' summary page.html'], summaryLines);

    web([HTMLReviewDestFolder filesep targetFile ' summary page.html'], '-browser');
end
