# Supplementary material for: Optimized criteria for locomotion-based healthspan evaluation in C. elegans using the WorMotel system
Source: PLoS One. 2020 Mar 3;15(3):e0229583. doi: 10.1371/journal.pone.0229583 (PMC7053758; doi:10.1371/journal.pone.0229583)
Supplement: S2 File — This includes relevant scripts (See Tutorial). (ZIP) [file pone.0229583.s020.zip › S Tutorial/Step1_Imageprocessing/CreateSummaryActivityProfiles.m]

function CreateSummaryActivityProfiles()    
    targetSampleID = 'ttx-1';
    
    srcImageFolder = uigetdir();
    if srcImageFolder == 0 
        msgbox('Folder not chosen', 'Error', 'error');
        return;
    end
    
    fileNames = sortFilesByName(dir([srcImageFolder filesep 'pdata*.mat']));
    

    outTextArray = cell(1000,1);
    outTextArrayCurLine = 1;    
    
    outTextArray{outTextArrayCurLine, 1} = srcImageFolder;
    for q=1:size(fileNames, 2)
        activityprofiles = GetActivityProfileFromPdataFile(srcImageFolder, fileNames{q}, targetSampleID);
        retFirstImageFilename = activityprofiles{1, 1};  
        timeMinBeforeArray = activityprofiles{1, 2};
        meanActivityBeforeArray = activityprofiles{1, 3};
        timeMinAfterArray = activityprofiles{1, 4};
        meanActivityAfterArray = activityprofiles{1, 5};


        outTextArrayCurLine = outTextArrayCurLine + 1;
        outTextArray{outTextArrayCurLine, 1} = retFirstImageFilename;
        outTextArrayCurLine = outTextArrayCurLine + 1;
        outTextArray{outTextArrayCurLine, 1} = [char(9) 'timeMin_BeforeStimulation' char(9) ConvertMat2Str(timeMinBeforeArray')];
        outTextArrayCurLine = outTextArrayCurLine + 1;
        outTextArray{outTextArrayCurLine, 1} = [char(9) 'activity_BeforeStimulation' char(9) ConvertMat2Str(meanActivityBeforeArray')];
        outTextArrayCurLine = outTextArrayCurLine + 1;        
        outTextArray{outTextArrayCurLine, 1} = [char(9) 'timeMin_AfterStimulation' char(9) ConvertMat2Str(timeMinAfterArray')];
        outTextArrayCurLine = outTextArrayCurLine + 1; 
        outTextArray{outTextArrayCurLine, 1} = [char(9) 'activitye_BeforeStimulation' char(9) ConvertMat2Str(meanActivityAfterArray')];
    end
        
    outTextArray = outTextArray(1:outTextArrayCurLine,1);
    copy(outTextArray);
    msgbox('Result has been copied to clipboard!');
