# Supplementary material for: Optimized criteria for locomotion-based healthspan evaluation in C. elegans using the WorMotel system
Source: PLoS One. 2020 Mar 3;15(3):e0229583. doi: 10.1371/journal.pone.0229583 (PMC7053758; doi:10.1371/journal.pone.0229583)
Supplement: S2 File — This includes relevant scripts (See Tutorial). (ZIP) [file pone.0229583.s020.zip › S Tutorial/Step1_Imageprocessing/createWorMotelWellIDMap.m]

% Create WorMotel well id map
% Ex) creatWorMotelWellIDMap('8x6')
% Return...
%     1     2     3     4     5     6
%     7     8     9    10    11    12
%    13    14    15    16    17    18
%    19    20    21    22    23    24
%    25    26    27    28    29    30
%    31    32    33    34    35    36
%    37    38    39    40    41    42
%    43    44    45    46    47    48

function idMap = createWorMotelWellIDMap(WorMotelTypeStr)
  WorMotelTypeDim = strsplit(lower(WorMotelTypeStr), 'x');
  xn = str2double(WorMotelTypeDim(1,1));
  yn = str2double(WorMotelTypeDim(1,2));
  idMap = zeros(yn,xn);
  
  idCount = 0;
  for y = 1:yn
      for x=1:xn
          idCount = idCount + 1;
          idMap(y,x)= idCount;
      end
  end  
end
