# Supplementary material for: Optimized criteria for locomotion-based healthspan evaluation in C. elegans using the WorMotel system
Source: PLoS One. 2020 Mar 3;15(3):e0229583. doi: 10.1371/journal.pone.0229583 (PMC7053758; doi:10.1371/journal.pone.0229583)
Supplement: S2 File — This includes relevant scripts (See Tutorial). (ZIP) [file pone.0229583.s020.zip › S Tutorial/Step1_Imageprocessing/Create_OutLifespanArray.m]

function Create_OutLifespanArray()

srcPDataFolder = uigetdir('', 'Choose pData folder to determine lifespan');
if srcPDataFolder == 0 
    msgbox('Folder not chosen', 'Error', 'error');
    return;
end
[upperPath, deepestFolder] = fileparts(srcPDataFolder);  

isUseLifespanArray = false;
Combine_PDataFilesIntoOutActivityArrayCombined(srcPDataFolder, isUseLifespanArray);
    
Create_OutLifespanArrayFromOutActivityArrayCombined(... 
     [srcPDataFolder filesep 'outActivityArray' filesep 'outActivityArrayCombined.mat'], upperPath);
end
