# Supplementary material for: Optimized criteria for locomotion-based healthspan evaluation in C. elegans using the WorMotel system
Source: PLoS One. 2020 Mar 3;15(3):e0229583. doi: 10.1371/journal.pone.0229583 (PMC7053758; doi:10.1371/journal.pone.0229583)
Supplement: S2 File — This includes relevant scripts (See Tutorial). (ZIP) [file pone.0229583.s020.zip › S Tutorial/Step1_Imageprocessing/Create_OutResponseArrayOfdActivity.m]

function Create_OutResponseArrayOfdActivity(srcPDataFolder, maxActivity, targetResponseParameter)

[upperPath, deepestFolder] = fileparts(srcPDataFolder);  
outResponseArray = Compute_OutResponseArrayOfdActivity(srcPDataFolder, targetResponseParameter);


% update lifespan
load([upperPath filesep 'outLifespanArray.mat']);
outResponseArray(4:end, 6) = outLifespanArray(2:end, 6);

% remove invalid worms marked as lifespan = 0
rowIndex = [0;0;0;cell2mat(outResponseArray(4:end, 6))==0];

outResponseArray(logical(rowIndex), :) = [];

if ~exist([srcPDataFolder filesep 'outResponseArray'], 'dir')
    mkdir([srcPDataFolder filesep 'outResponseArray']);
end
    
    
%%
DrawLocomotionHeatmapV2(240, outResponseArray, 600/(size(outResponseArray, 2)-7), ...
     8, 0, maxActivity, false, ...
     true, [srcPDataFolder filesep 'outResponseArray' filesep 'outResponseArray heatmap.png'], false, true, false);
 
DrawLocomotionHeatmapV2(240, outResponseArray, 600/(size(outResponseArray, 2)-7), ...
     2, 0, maxActivity, true, ...
     true, [srcPDataFolder filesep 'outResponseArray' filesep 'outResponseArray heatmap thumbnail.png'], false, true, false);
 
 %% save retOutResponseArrayOfdActivity
save([srcPDataFolder filesep 'outResponseArray' filesep 'outResponseArray.mat'],'outResponseArray');
 
end
