# Supplementary material for: Optimized criteria for locomotion-based healthspan evaluation in C. elegans using the WorMotel system
Source: PLoS One. 2020 Mar 3;15(3):e0229583. doi: 10.1371/journal.pone.0229583 (PMC7053758; doi:10.1371/journal.pone.0229583)
Supplement: S2 File — This includes relevant scripts (See Tutorial). (ZIP) [file pone.0229583.s020.zip › S Tutorial/Step1_Imageprocessing/Create_ROIFilesAuto.m]

function retActivePeriodsArray = Create_ROIFilesAuto(fileNames, ...
                                   activePeriodsArray, detectionMethod, ...
                                   srcImageFolder, destAnalysisRoot, templateROIid, ...
                                   isReanalyzeAll, shiftMax, isContinuousImaging)

    [upperPath, deepestFolder] = fileparts(srcImageFolder);                           
    srcImageChip = deepestFolder;
    
    % check if folder (ROIimages) exists 
    ROIsFolder = [destAnalysisRoot filesep srcImageChip filesep 'ROIs'];  
    if ~exist(ROIsFolder, 'dir')
        mkdir(ROIsFolder);
    end

    % Load template ROI
    templateFileBig = [destAnalysisRoot filesep 'ROITemplate' filesep 'ROI' templateROIid];
    addpath(genpath([destAnalysisRoot filesep 'ROITemplate' filesep 'ROI']));
    load([templateFileBig '.mat']);  
    tempROI = floor(ROI);
    if exist([templateFileBig '.png'], 'file')
        img0 = imread([templateFileBig '.png']);
    elseif exist([templateFileBig '.bmp'], 'file')
        img0 = imread([templateFileBig '.bmp']);  
    end


    switch detectionMethod
        case {'nothing', 'light'}
            
            if isContinuousImaging 
                q=1;
                img1FileName = [srcImageFolder filesep fileNames{q}];
                ROIImageFileName = [ROIsFolder filesep 'ROI' num2str(q) '.jpeg'];
                ROIMatFileName = [ROIsFolder filesep 'ROI' num2str(q) '.mat'];
                disp(['Working on ' img1FileName]);
                AnalyzeWriteROIFile(tempROI, img0, img1FileName, ROIImageFileName, ROIMatFileName, shiftMax);
                activePeriodsArray(:, 7:8) = 1;
            else
                  % Do the following thing for 'vibration'
                  periodCount = size(activePeriodsArray, 1);

                  for curPeriod=1:periodCount
                        % before vibration
                        q = activePeriodsArray(curPeriod, 1);

                         if ~isReanalyzeAll
                              if exist([ROIsFolder filesep 'ROI' num2str(q) '.jpeg'], 'file')
                                  continue;
                              end
                         end


                        img1FileName = [srcImageFolder filesep fileNames{q}];
                        ROIImageFileName = [ROIsFolder filesep 'ROI' num2str(q) '.jpeg'];
                        ROIMatFileName = [ROIsFolder filesep 'ROI' num2str(q) '.mat'];
                        disp(['Working on ' img1FileName]);
                        AnalyzeWriteROIFile(tempROI, img0, img1FileName, ROIImageFileName, ROIMatFileName, shiftMax);
                        activePeriodsArray(curPeriod, 7) = q;
                        activePeriodsArray(curPeriod, 8) = q;
                  end           
            end
            
            
        case 'vibration'

             % Do the following thing for 'vibration'
             periodCount = size(activePeriodsArray, 1);

          for curPeriod=1:periodCount
                % before vibration
                q = activePeriodsArray(curPeriod, 1);
                
                 if ~isReanalyzeAll
                      if exist([ROIsFolder filesep 'ROI' num2str(q) '.jpeg'], 'file')
                          continue;
                      end
                 end
              
                 
                img1FileName = [srcImageFolder filesep fileNames{q}];
                ROIImageFileName = [ROIsFolder filesep 'ROI' num2str(q) '.jpeg'];
                ROIMatFileName = [ROIsFolder filesep 'ROI' num2str(q) '.mat'];
                disp(['Working on ' img1FileName]);
                AnalyzeWriteROIFile(tempROI, img0, img1FileName, ROIImageFileName, ROIMatFileName, shiftMax);
                activePeriodsArray(curPeriod, 7) = q;

                % after vibration
                q = activePeriodsArray(curPeriod, 5)+1;
                img1FileName = [srcImageFolder filesep fileNames{q}];
                ROIImageFileName = [ROIsFolder filesep 'ROI' num2str(q) '.jpeg'];
                ROIMatFileName = [ROIsFolder filesep 'ROI' num2str(q) '.mat'];
                disp(['Working on ' img1FileName]);
                AnalyzeWriteROIFile(tempROI, img0, img1FileName, ROIImageFileName, ROIMatFileName, shiftMax);
                activePeriodsArray(curPeriod, 8) = q;
          end            
            
    end
          
      retActivePeriodsArray = activePeriodsArray;
end
