# Supplementary material for: Optimized criteria for locomotion-based healthspan evaluation in C. elegans using the WorMotel system
Source: PLoS One. 2020 Mar 3;15(3):e0229583. doi: 10.1371/journal.pone.0229583 (PMC7053758; doi:10.1371/journal.pone.0229583)
Supplement: S2 File — This includes relevant scripts (See Tutorial). (ZIP) [file pone.0229583.s020.zip › S Tutorial/Step1_Imageprocessing/Dependencies/NetGraphics/Test.m]

%   NetGraphicsLib
%         Public Sub BringToFront()
%         Public Sub Clear_Canvas(ByVal Optional Color_byName As String = "White")
%         Public Sub Clone()
%         Public Sub Close()
%         Public Sub Copy()
%         Public Sub Define_Canvas(ByVal Width As Integer, ByVal Height As Integer, ByVal Optional ShowToolStrip As Boolean = True)
%         Public Sub DrawArc(ByVal X As Integer, ByVal Y As Integer, ByVal Width As Integer, ByVal Height As Integer, ByVal StartAngle As Single, ByVal SweepAngle As Single, ByVal Optional ForeColor_byName As String = "Default")
%         Public Sub DrawBezier(ByVal X1 As Integer, ByVal Y1 As Integer, ByVal X2 As Integer, ByVal Y2 As Integer, ByVal X3 As Integer, ByVal Y3 As Integer, ByVal X4 As Integer, ByVal Y4 As Integer, ByVal Optional ForeColor_byName As String = "Default")
%         Public Sub DrawEllipse(ByVal X As Integer, ByVal Y As Integer, ByVal Width As Integer, ByVal Height As Integer, ByVal Optional ForeColor_byName As String = "Default")
%         Public Sub DrawLine(ByVal X1 As Integer, ByVal Y1 As Integer, ByVal X2 As Integer, ByVal Y2 As Integer, ByVal Optional ForeColor_byName As String = "Default")
%         Public Sub DrawNow()
%         Public Sub DrawOutlinedString(ByVal X As Integer, ByVal Y As Integer, ByVal TextStr As String, ByVal Optional ForeColor_byName As String = "Default", ByVal Optional OutlineColor_byName As String = "Default")
%         Public Sub DrawPie(ByVal X As Integer, ByVal Y As Integer, ByVal Width As Integer, ByVal Height As Integer, ByVal StartAngle As Single, ByVal SweepAngle As Single, ByVal Optional ForeColor_byName As String = "Default")
%         Public Sub DrawRectangle(ByVal X As Integer, ByVal Y As Integer, ByVal Width As Integer, ByVal Height As Integer, ByVal Optional ForeColor_byName As String = "Default")
%         Public Sub DrawString(ByVal X As Integer, ByVal Y As Integer, ByVal TextStr As String, ByVal Optional ForeColor_byName As String = "Default")
%         Public Sub DrawStrings_WithColor(ByVal X As Integer(), ByVal Y As Integer(), ByVal TextStr As String(), ByVal R As Integer(), ByVal G As Integer(), ByVal B As Integer())
%         Public Sub FillEllipse(ByVal X As Integer, ByVal Y As Integer, ByVal Width As Integer, ByVal Height As Integer, ByVal Optional FillColor_byName As String = "Default")
%         Public Sub FillPie(ByVal X As Integer, ByVal Y As Integer, ByVal Width As Integer, ByVal Height As Integer, ByVal StartAngle As Single, ByVal SweepAngle As Single, ByVal Optional FillColor_byName As String = "Default")
%         Public Sub FillRectangle(ByVal X As Integer, ByVal Y As Integer, ByVal Width As Integer, ByVal Height As Integer, ByVal Optional FillColor_byName As String = "Default")
%         Public Sub FillRectangles_WithColor(ByVal X As Integer(), ByVal Y As Integer(), ByVal Width As Integer(), ByVal Height As Integer(), ByVal R As Integer(), ByVal G As Integer(), ByVal B As Integer())
%         Public Sub FitToScreen()
%         Public Sub Hide()
%         Public Sub RenderingQualityHigh()
%         Public Sub ResetZoom()
%         Public Sub Save(ByVal DestFileName As String, ByVal Optional JpegCompressionRate As Single = 0.97!)
%         Public Sub Set_FillColor_byName(ByVal ColorName As String, ByVal Optional Alpha_Value As Integer = &HFF)
%         Public Sub Set_FillColor_byRGB(ByVal Red_Value As Integer, ByVal Green_Value As Integer, ByVal Blue_Value As Integer, ByVal Optional Alpha_Value As Integer = &HFF)
%         Public Sub Set_Font(ByVal FontSize As Single, ByVal Optional FontName As String = "Microsoft Sans Serif", ByVal Optional Italic As Boolean = False, ByVal Optional Bold As Boolean = False, ByVal Optional Underline As Boolean = False, ByVal Optional Strikeout As Boolean = False)
%         Public Sub Set_ForeColor_byName(ByVal ColorName As String, ByVal Optional Alpha_Value As Integer = &HFF)
%         Public Sub Set_ForeColor_byRGB(ByVal Red_Value As Integer, ByVal Green_Value As Integer, ByVal Blue_Value As Integer, ByVal Optional Alpha_Value As Integer = &HFF)
%         Public Sub Show()
%         Public Sub StretchToFit()
%         Public Sub Text_Outline(ByRef PictureBoxObj As Graphics, ByVal Str As String, ByVal TextFont As Font, ByVal TextColor As Brush, ByVal OutlineColor As Brush, ByVal x As Integer, ByVal y As Integer)
%         Public Sub Zoom100()
%         Public Sub ZoomIn()
%         Public Sub ZoomOut()


global asmNetGraphics netGra1;
asmNetGraphics=NET.addAssembly('D:\My Programming\NetGraphics\NetGraphicsLib\bin\Debug\NetGraphics.dll');
netGra1=NetGraphics.NetGraphicsLib;

width = 1000;
height = 500;
repeat = 240*100;

Define_Canvas(netGra1, width, height);
xs=zeros(repeat,1);
ys=zeros(repeat,1);
widths=zeros(repeat,1);
heights=zeros(repeat,1);
rs=zeros(repeat,1);
gs=zeros(repeat,1);
bs=zeros(repeat,1);
strs=cell(repeat, 1);

for q=1:repeat
    xs(q)=rand(1)*width;
    ys(q)=rand(1)*height;
    widths(q)=rand(1)*30;
    heights(q)=rand(1)*30;
    rs(q)= rand(1)*255;
    gs(q)= rand(1)*255;
    bs(q)= rand(1)*255;
    strs{q} = num2str(q);
end

disp('step1');
FillRectangles_WithColor(netGra1, xs,ys,widths,heights,rs,gs,bs);
DrawNow(netGra1);
Save(netGra1, 'D:\My Temp\test1.jpeg');

Clone(netGra1);


disp('step2');
DrawStrings_WithColor(netGra1, xs, ys, strs, rs, gs, bs);
DrawNow(netGra1);
Save(netGra1, 'D:\My Temp\test2.jpeg');
disp('step3');


delete(netGra1);

disp('OK');
