# Supplementary material for: Optimized criteria for locomotion-based healthspan evaluation in C. elegans using the WorMotel system
Source: PLoS One. 2020 Mar 3;15(3):e0229583. doi: 10.1371/journal.pone.0229583 (PMC7053758; doi:10.1371/journal.pone.0229583)
Supplement: S2 File — This includes relevant scripts (See Tutorial). (ZIP) [file pone.0229583.s020.zip › S Tutorial/Step1_Imageprocessing/Dependencies/sauvola/sauvola/sauvola.m]

%SAUVOLA local thresholding.
%   BW = SAUVOLA(IMAGE) performs local thresholding of a two-dimensional 
%   array IMAGE with Sauvola algorithm.
%      
%   BW = SAUVOLA(IMAGE, [M N], THRESHOLD, PADDING) performs local 
%   thresholding with M-by-N neighbourhood (default is 3-by-3) and 
%   threshold THRESHOLD between 0 and 1 (default is 0.34). 
%   To deal with border pixels the image is padded with one of 
%   PADARRAY options (default is 'replicate').
%       
%   Example
%   -------
%       imshow(sauvola(imread('eight.tif'), [150 150]));
%
%   See also PADARRAY, RGB2GRAY.

%   For method description see:
%       http://www.dfki.uni-kl.de/~shafait/papers/Shafait-efficient-binarization-SPIE08.pdf
%   Contributed by Jan Motl (jan@motl.us)
%   $Revision: 1.1 $  $Date: 2013/03/09 16:58:01 $

function output=sauvola(image, varargin)
% Initialization
numvarargs = length(varargin);      % only want 3 optional inputs at most
if numvarargs > 3
    error('myfuns:somefun2Alt:TooManyInputs', ...
     'Possible parameters are: (image, [m n], threshold, padding)');
end
 
optargs = {[3 3] 0.34 'replicate'}; % set defaults
 
optargs(1:numvarargs) = varargin;   % use memorable variable names
[window, k, padding] = optargs{:};

if ndims(image) ~= 2
    error('The input image must be a two-dimensional array.');
end

% Convert to double
image = double(image);

% Mean value
mean = averagefilter(image, window, padding);

% Standard deviation
meanSquare = averagefilter(image.^2, window, padding);
deviation = (meanSquare - mean.^2).^0.5;

% Sauvola
R = max(deviation(:));
threshold = mean.*(1 + k * (deviation / R-1));
output = (image > threshold);
