# Supplementary material for: Optimized criteria for locomotion-based healthspan evaluation in C. elegans using the WorMotel system
Source: PLoS One. 2020 Mar 3;15(3):e0229583. doi: 10.1371/journal.pone.0229583 (PMC7053758; doi:10.1371/journal.pone.0229583)
Supplement: S2 File — This includes relevant scripts (See Tutorial). (ZIP) [file pone.0229583.s020.zip › S Tutorial/Step1_Imageprocessing/DetermineDeath.m]

% the lifespan(sec) is the last time when worm is alive
function retOutLocomotionArray = DetermineDeath(outLocomotionArray, minMovementThreshold)
    % determine lifespan
    validWellCount = size(outLocomotionArray, 1) - 3;
    validImageCount = size(outLocomotionArray, 2) - 7;
    for curWell = 1:validWellCount
        for curImage=validImageCount:-1:1
            if outLocomotionArray{3+curWell, 7+curImage} > minMovementThreshold
                outLocomotionArray{3+curWell, 6} = outLocomotionArray{3, 7+curImage};
                break;
            end
        end
    end
    
    retOutLocomotionArray = outLocomotionArray;
end
