# Supplementary material for: Optimized criteria for locomotion-based healthspan evaluation in C. elegans using the WorMotel system
Source: PLoS One. 2020 Mar 3;15(3):e0229583. doi: 10.1371/journal.pone.0229583 (PMC7053758; doi:10.1371/journal.pone.0229583)
Supplement: S2 File — This includes relevant scripts (See Tutorial). (ZIP) [file pone.0229583.s020.zip › S Tutorial/Step1_Imageprocessing/Display.m]

%% Allow a user to choose folder
maxActivity = 400;
%maxActivity = 10;

% Set parameters
global analysisInterval;
analysisInterval = 20;


srcImageFolder = uigetdir();
if srcImageFolder == 0 
    msgbox('Folder not chosen', 'Error', 'error');
    return;
end

cd(srcImageFolder);
[upperPath, deepestFolder] = fileparts(srcImageFolder);


%% Draw heatmap
wellInfoFileName = 'Well info.txt';
outLocomotionArray = ...
    CreateOutLocomotionArrayFor1ContinuousImaging(deepestFolder, ['ContinuousActivity' num2str(analysisInterval) '.mat'],0, wellInfoFileName);
DrawLocomotionHeatmapV2(240, outLocomotionArray, round(600/(size(outLocomotionArray, 2)-7)), ...
    round(500/(size(outLocomotionArray, 1)-3)), 0, maxActivity, ...
    true, [srcImageFolder filesep 'heatmapThumb.png']);
DrawLocomotionHeatmapV2(240, outLocomotionArray, round(600/(size(outLocomotionArray, 2)-7)), 8, 0, maxActivity, ...
    false, [srcImageFolder filesep 'heatmap.png']);


%% Search for rows
targetSampleID = 'N2';
rowStart = 0;
rowEnd = 0;
for q=4:size(outLocomotionArray, 1)
    if strcmp(outLocomotionArray(q, 2), targetSampleID)
        if rowStart == 0
            rowStart = q;
        end
    else
        if rowStart ~= 0
            rowEnd = q - 1;
            break;
        end
    end
end
if rowStart || rowEnd == 0 
    rowEnd = size(outLocomotionArray, 1);
end


% Search for cols
colStart = 0;
colEnd = 0;
for q=8:size(outLocomotionArray,2)
    if outLocomotionArray{4, q}==-2
        if colStart == 0
            colStart = q;
        end
    else
        if colStart ~= 0
            colEnd = q - 1;
            break;
        end
    end
end
if colStart == 0 || colEnd == 0
    colStart = round(size(outLocomotionArray, 2)/2);
    colEnd = colStart + 1;
end

%rowStart = 12;
%rowEnd = 12;
meanActivityBeforeArray = mean(cell2mat(outLocomotionArray(rowStart:rowEnd, 8:colStart-1)), 1);
timeMinBeforeArray = (cell2mat(outLocomotionArray(3, 8:colStart-1))-outLocomotionArray{3,colStart})/60;
meanActivityAfterArray = mean(cell2mat(outLocomotionArray(rowStart:rowEnd, colEnd+1:end)), 1);
timeMinAfterArray = (cell2mat(outLocomotionArray(3, colEnd+1:end))-outLocomotionArray{3,colEnd})/60;


%
figure(2);
scatter(timeMinBeforeArray, meanActivityBeforeArray)
hold on;
scatter(timeMinAfterArray, meanActivityAfterArray);
title(targetSampleID);
xlabel('Time (min)');
ylabel(['Total activity of worms ' num2str(analysisInterval) ' sec window']);
grid on
axis([-10,10,0,300]);
hold off;

% Mean activity
timeLength = 3;     % min
overallAvgActivityBefore = -1;
overallAvgActivityAfter = -1;
overallStdActivityBefore = -1;
overallStdActivityAfter = -1;

for q=size(timeMinBeforeArray, 2):-1:1
    if timeMinBeforeArray(q)<=-timeLength
        overallAvgActivityBefore = mean(meanActivityBeforeArray((q+1):end));
        overallStdActivityBefore = std(meanActivityBeforeArray((q+1):end));
        break;
    end
end
for q=1:size(timeMinAfterArray, 2) 
    if timeMinAfterArray(q)>=timeLength
        overallAvgActivityAfter = mean(meanActivityAfterArray(1:(q-1)));
        overallStdActivityAfter = std(meanActivityAfterArray(1:(q-1)));
        break;
    end
end


% Compute dActivity
for q=1:size(timeMinBeforeArray, 2)
    if timeMinBeforeArray(q)>-1
        endTimeBefore = q-1;
        break;
    end
end

for q=1:size(timeMinAfterArray, 2)
    if timeMinAfterArray(q)>1
        endTimeAfter = q-1;
        break;
    end
end
dActivityArray = max(meanActivityAfterArray(1, 1:endTimeAfter)) - meanActivityBeforeArray(1, 1:endTimeBefore);
display(['dActivity = ' num2str(mean(dActivityArray)) ' +/- ' num2str(std(dActivityArray)) ]);
display(['Worm count = ' num2str(size(outLocomotionArray, 1)-3)]);

display([srcImageFolder ' completed!']);  
