# Supplementary material for: Optimized criteria for locomotion-based healthspan evaluation in C. elegans using the WorMotel system
Source: PLoS One. 2020 Mar 3;15(3):e0229583. doi: 10.1371/journal.pone.0229583 (PMC7053758; doi:10.1371/journal.pone.0229583)
Supplement: S2 File — This includes relevant scripts (See Tutorial). (ZIP) [file pone.0229583.s020.zip › S Tutorial/Step1_Imageprocessing/displayROIonImage.m]

function displayROIonImage(figNum, img0, ROI)
figure(figNum);
imagesc(img0);colormap gray
hold on;
axis on

for r=1:240
    plot([ROI(r,1) ROI(r,2) ROI(r,2) ROI(r,1) ROI(r,1)], ...
           [ROI(r,3) ROI(r,3) ROI(r,4) ROI(r,4) ROI(r,3)],'Color','red','LineWidth',1);
    %text(ROI(r,1)+10,ROI(r,3)+20,num2str(r),'Color','white','FontSize',10);
end

end
