# Supplementary material for: Optimized criteria for locomotion-based healthspan evaluation in C. elegans using the WorMotel system
Source: PLoS One. 2020 Mar 3;15(3):e0229583. doi: 10.1371/journal.pone.0229583 (PMC7053758; doi:10.1371/journal.pone.0229583)
Supplement: S2 File — This includes relevant scripts (See Tutorial). (ZIP) [file pone.0229583.s020.zip › S Tutorial/Step1_Imageprocessing/displayROIonImageV2.m]

function displayROIonImageV2(backgroundImageFilename, ROI, saveDestImageFilename)
netGra=NetGraphics.NetGraphicsLib;   

retMsg = LoadImage(netGra, backgroundImageFilename, 700,500);
if strcmp(retMsg, '') 
    return;
end
FitToScreen(netGra);


Set_ForeColor_byRGB(netGra, 255, 0, 0);   
%for r=1:240 %error occurred on size of matrix
for r=1:length(ROI)
    DrawRectangle(netGra, ROI(r,1), ROI(r,3), ROI(r,2) - ROI(r,1)+1, ROI(r,4) - ROI(r,3)+1, 5);
end

fontSize = 20;
Set_Font(netGra, fontSize, 'Arial', false, true);   
%for r=1:240 %same error
for r=1:length(ROI)
    DrawOutlinedString(netGra, ROI(r,1)-5, ROI(r,3)-fontSize-3,  ...
        [getAlphabeticWellIDFromWellNum(240, r) ' (' num2str(r) ')'], ...
        1, 'white', 'black');
end


DrawNow(netGra);

if ~strcmp(saveDestImageFilename, '')
    Save(netGra, saveDestImageFilename, 0.95);
end

Close(netGra);
delete(netGra);
end
