# Supplementary material for: Optimized criteria for locomotion-based healthspan evaluation in C. elegans using the WorMotel system
Source: PLoS One. 2020 Mar 3;15(3):e0229583. doi: 10.1371/journal.pone.0229583 (PMC7053758; doi:10.1371/journal.pone.0229583)
Supplement: S2 File — This includes relevant scripts (See Tutorial). (ZIP) [file pone.0229583.s020.zip › S Tutorial/Step1_Imageprocessing/DisplaySinglePdataFile.m]

%% Allow a user to choose folder
maxActivity = 400;

[FileName,PathName] = uigetfile('pdata*.mat', 'pdata file');
srcFolder = PathName(1:size(PathName, 2)-1);
heatmapFolder = [srcFolder filesep 'heatmap'];
if ~exist(heatmapFolder, 'dir')
    mkdir(heatmapFolder);
end
heatmapThumbnailFolder = [srcFolder filesep 'heatmap thumbnail'];
if ~exist(heatmapThumbnailFolder, 'dir')
    mkdir(heatmapThumbnailFolder);
end
srcPdataFile = FileName;
curImageNum = str2double(srcPdataFile(6:(strfind(srcPdataFile, '.')-1)));
    

% Draw heatmap
wellInfoFileName = 'Well info.txt';
outLocomotionArray = ...
   CreateOutActivityArrayFor1ContinuousImagingV3(srcFolder, srcPdataFile, 0, wellInfoFileName, true, false);


if true
    DrawLocomotionHeatmapV2(240, outLocomotionArray, round(600/(size(outLocomotionArray, 2)-7)), ...
        2, 0, maxActivity, ...
        true, true, [heatmapThumbnailFolder filesep 'Living and dead worms - heatmap' num2str(curImageNum) ' thumb.png'], true, false, false);

    DrawLocomotionHeatmapV2(240, outLocomotionArray, round(600/(size(outLocomotionArray, 2)-7)), 8, 0, maxActivity, ...
        false, true, [heatmapFolder filesep 'Living and dead worms - heatmap' num2str(curImageNum) '.png'], true, false, false);
end

%% Delete dead worms
if false
    outLocomotionArray = Remove_DeadWormsInOutActivityArray(outLocomotionArray, [srcFolder filesep FileName]);

    DrawLocomotionHeatmapV2(240, outLocomotionArray, round(600/(size(outLocomotionArray, 2)-7)), ...
        2, 0, maxActivity, ...
        true, true, [heatmapThumbnailFolder filesep 'Only living worms - heatmap' num2str(curImageNum) ' thumb.png'], true, false, false);

    DrawLocomotionHeatmapV2(240, outLocomotionArray, round(600/(size(outLocomotionArray, 2)-7)), 8, 0, maxActivity, ...
        false, true, [heatmapFolder filesep 'Only living worms - heatmap' num2str(curImageNum) '.png'], true, false, false);

    disp('Done');
end
%% Search for rows
targetSampleID = 'N2';
[rowStart, rowEnd] = Find_RowStartEndOfTargetSampleID (outLocomotionArray, targetSampleID);


% Search for cols
colStart = 0;
colEnd = 0;
for q=8:size(outLocomotionArray,2)
    if outLocomotionArray{4, q}==-2
        if colStart == 0
            colStart = q;
        end
    else
        if colStart ~= 0
            colEnd = q - 1;
            break;
        end
    end
end

if colStart == 0 && colEnd == 0
    colStart = round(size(outLocomotionArray, 2)/2);
    colEnd = colStart + 1;
end

%rowStart = 12;
%rowEnd = 12;
meanActivityBeforeArray = mean(cell2mat(outLocomotionArray(rowStart:rowEnd, 8:colStart-1)), 1);
timeMinBeforeArray = (cell2mat(outLocomotionArray(3, 8:colStart-1))-outLocomotionArray{3,colStart})/60;
meanActivityAfterArray = mean(cell2mat(outLocomotionArray(rowStart:rowEnd, colEnd+1:end)), 1);
timeMinAfterArray = (cell2mat(outLocomotionArray(3, colEnd+1:end))-outLocomotionArray{3,colEnd})/60;


%
figure(2);
scatter(timeMinBeforeArray, meanActivityBeforeArray)
hold on;
scatter(timeMinAfterArray, meanActivityAfterArray);
title(targetSampleID);
xlabel('Time (min)');
ylabel('Total activity of worms');
grid on
axis([-15,15,0,300]);
hold off;


display(outLocomotionArray{2, 8});


outTextArray = char(ConvertMat2Str(timeMinBeforeArray) , ConvertMat2Str(meanActivityBeforeArray) , ConvertMat2Str(timeMinAfterArray) , ConvertMat2Str(meanActivityAfterArray')); 
copy(outTextArray);
msgbox('Result has been copied to clipboard!');
