# Supplementary material for: Optimized criteria for locomotion-based healthspan evaluation in C. elegans using the WorMotel system
Source: PLoS One. 2020 Mar 3;15(3):e0229583. doi: 10.1371/journal.pone.0229583 (PMC7053758; doi:10.1371/journal.pone.0229583)
Supplement: S2 File — This includes relevant scripts (See Tutorial). (ZIP) [file pone.0229583.s020.zip › S Tutorial/Step1_Imageprocessing/DisplaySingleWorm.m]

%% Allow a user to choose folder
global analysisInterval;
analysisInterval = 20;   % second unit

% Set parameters
addpath(genpath('D:\My Programming\Matlab\Blue light analysis in WorMotel'));   % add all subfolders to matlab path
sourceChipImageFolder = 'D:\My Research Images\Blue light imaging';

srcImageFolder = uigetdir(sourceChipImageFolder);
if srcImageFolder == 0 
    msgbox('Folder not chosen', 'Error', 'error');
    return;
end


targetWellID = 'B4';
CreateSingleWormHeatmap(srcImageFolder, targetWellID);
