# Supplementary material for: Optimized criteria for locomotion-based healthspan evaluation in C. elegans using the WorMotel system
Source: PLoS One. 2020 Mar 3;15(3):e0229583. doi: 10.1371/journal.pone.0229583 (PMC7053758; doi:10.1371/journal.pone.0229583)
Supplement: S2 File — This includes relevant scripts (See Tutorial). (ZIP) [file pone.0229583.s020.zip › S Tutorial/Step1_Imageprocessing/DisplaySingleWormHeatmapHistory.m]

% Set parameters
addpath(genpath('D:\My Programming\Matlab\Blue light analysis in WorMotel'));   % add all subfolders to matlab path
sourceChipImageFolder = 'D:\My Research Images\Blue light imaging';


srcImageFolder = uigetdir(sourceChipImageFolder);
if srcImageFolder == 0 
    msgbox('Folder not chosen', 'Error', 'error');
    return;
end

[upperPath, deepestFolder] = fileparts(srcImageFolder);

folderList = folderSubFolders(srcImageFolder, 2);


targetWellID = 'B10';
historySingleWormOutLocomotionArray = {};
for q=1:size(folderList,1)
  
   if size(strfind(folderList{q}, 'chip269'))>0
        [upperPath2, deepestFolder2] = fileparts(folderList{q});
        [upperPath3, deepestFolder3] = fileparts(upperPath2);
        
        retSingleWormOutLocomotionArray = CreateSingleWormHeatmap(folderList{q}, targetWellID);
        
        retSingleWormOutLocomotionArray{4,5} = deepestFolder3;
        
        if size(historySingleWormOutLocomotionArray, 1)==0
            historySingleWormOutLocomotionArray = retSingleWormOutLocomotionArray(1:4,:);
        else
            if size(historySingleWormOutLocomotionArray, 2) == size(retSingleWormOutLocomotionArray, 2)
                historySingleWormOutLocomotionArray = [historySingleWormOutLocomotionArray ; retSingleWormOutLocomotionArray(4,:)];
            else
                if size(historySingleWormOutLocomotionArray, 2) > size(retSingleWormOutLocomotionArray, 2)
                    historySingleWormOutLocomotionArray = [historySingleWormOutLocomotionArray ;
                        [retSingleWormOutLocomotionArray(4,:) ...
                        cell(1, size(historySingleWormOutLocomotionArray, 2) - size(retSingleWormOutLocomotionArray, 2))]];
                else
                    historySingleWormOutLocomotionArray = [[historySingleWormOutLocomotionArray ...
                        cell(size(historySingleWormOutLocomotionArray, 1), size(retSingleWormOutLocomotionArray, 2)-size(historySingleWormOutLocomotionArray, 2))];
                        retSingleWormOutLocomotionArray(4,:)];
                end
            end
            
        end
   end
end


for q=1:size(historySingleWormOutLocomotionArray,1)
    for w=1:size(historySingleWormOutLocomotionArray,2)
        if isempty(historySingleWormOutLocomotionArray{q,w})
            historySingleWormOutLocomotionArray{q,w} = 0;
        end
    end
end


DrawLocomotionHeatmap(1, 240, historySingleWormOutLocomotionArray, round(1200/(size(historySingleWormOutLocomotionArray, 2)-7)), 25, 0, maxActivity);
