# Supplementary material for: Optimized criteria for locomotion-based healthspan evaluation in C. elegans using the WorMotel system
Source: PLoS One. 2020 Mar 3;15(3):e0229583. doi: 10.1371/journal.pone.0229583 (PMC7053758; doi:10.1371/journal.pone.0229583)
Supplement: S2 File — This includes relevant scripts (See Tutorial). (ZIP) [file pone.0229583.s020.zip › S Tutorial/Step1_Imageprocessing/DrawLocomotionHeatmap.m]

function DrawLocomotionHeatmap(figNum, orgWellCount, srcOutLocomotionArray, cellWidth, cellHeight, ...
                               colorBarMin, colorBarMax)
    global asmNetGraphics netGra;
                           
                           
    yLabelRegionWidth = 100;
    xLabelRegionHeight = 30;
    topMarginHeight = 10;
    leftMarginWidth = 10;
        
    rightMarginWidth = 10;
    wellCount = size(srcOutLocomotionArray, 1) - 3;
    imageCount = size(srcOutLocomotionArray, 2) - 7;
    activityArray = cell2mat(srcOutLocomotionArray(4:(3+wellCount),8:(7+imageCount)));
    
    for q=8:size(srcOutLocomotionArray, 2)
        srcOutLocomotionArray{3, q} = ceil(srcOutLocomotionArray{3, q})+1;
    end
    
    % Create blank image
    Define_Canvas(netGra, imageCount*cellWidth + yLabelRegionWidth + rightMarginWidth + leftMarginWidth, wellCount * cellHeight + xLabelRegionHeight + topMarginHeight);
    outImageArrayRGB = cat(3, outImage, outImage, outImage);
    figure(figNum);
    imshow(outImageArrayRGB);
    rectangle('Position', [1, 1, size(outImage, 2), size(outImage, 1)] , 'FaceColor', 'w');
    
       
    
    % Draw heatmap
    display('Drawing heatmap');
    theLastDayShowed = 0;
    for curImage = 1 : imageCount
        for curWell = 1 : wellCount
           
            if activityArray(curWell, curImage) == -1 
                continue;
            else
                if activityArray(curWell, curImage) == -2
                     fillColor = [0, 0, 0]; 
                     
                else
                    if activityArray(curWell, curImage) == -3
                        fillColor = [0.5, 0.5, 0.5]; 
                    else
                        colorValue = double((activityArray(curWell, curImage)-colorBarMin)/colorBarMax);
                        if colorValue < 0
                            colorValue = 0;
                        end
                        if colorValue > 1
                            colorValue = 1;
                        end
                        fillColor = [colorValue, 0,  1- colorValue]; 
                    end
                end
                
                if cellWidth > 1
                    rectPosition = [leftMarginWidth + (curImage-1)*cellWidth + yLabelRegionWidth, ...
                                    topMarginHeight + (curWell-1)*cellHeight, cellWidth, cellHeight];
                    rectangle('Position', rectPosition, 'FaceColor', fillColor, 'LineStyle', 'none', 'Clipping', 'on', 'HitTest', 'off');
                else
                    line([leftMarginWidth + (curImage-1)*cellWidth + yLabelRegionWidth, leftMarginWidth + (curImage-1)*cellWidth + yLabelRegionWidth],...
                        [topMarginHeight + (curWell-1)*cellHeight, topMarginHeight + curWell*cellHeight],...
                        'Color', fillColor, 'Clipping', 'on', 'HitTest', 'off');
                end
            
            end

        end

        if theLastDayShowed ~= round(srcOutLocomotionArray{3, 7 + curImage}) && ...
            mod(round(srcOutLocomotionArray{3, 7 + curImage}), 2) == 0 
            % x labeling
            display(['Drawing Image' num2str(curImage) ' (' num2str(curImage/imageCount*100, '%.1f') '%)']);
            pause(0);
            text(leftMarginWidth + (curImage-1)*cellWidth + yLabelRegionWidth, ...
                topMarginHeight + wellCount*cellHeight + 10, ...
                  num2str(srcOutLocomotionArray{3, 7 + curImage}, '%.1f'), 'Clipping', 'on', 'HitTest', 'off');
            line([leftMarginWidth + (curImage-1)*cellWidth + yLabelRegionWidth, ...
                leftMarginWidth + (curImage-1)*cellWidth + yLabelRegionWidth], ...
                [topMarginHeight , size(outImage, 1)-xLabelRegionHeight], ...
                'Color', 'k', 'Clipping', 'on', 'HitTest', 'off');
            theLastDayShowed = round(srcOutLocomotionArray{3, 7 + curImage});
        end
        
        pause(0);  % this make Matlab responsive while running
    end
    
    
    
     % Draw y Label   
    display('Drawing y labels');
    for curWell = 1 : wellCount
        display(['Drawing Well' num2str(curWell) ' (' num2str(curWell/wellCount*100, '%.1f') '%)']);
        pause(0);
        
        isShowSampleID = 'false';
        if curWell == 1
            isShowSampleID = 'true';
        else
            if ~strcmp(srcOutLocomotionArray{3+ curWell, 2}, srcOutLocomotionArray{3+ curWell -1, 2})
                isShowSampleID = 'true';
            end
        end
        
        if strcmp(isShowSampleID, 'true') 
            line([leftMarginWidth, size(outImage, 2)-leftMarginWidth], ...
                [topMarginHeight + (curWell-1)*cellHeight , topMarginHeight + (curWell-1)*cellHeight], ...
                'Color', 'k', 'Clipping', 'on', 'HitTest', 'off');
            text(leftMarginWidth, topMarginHeight + curWell*cellHeight, ...
                srcOutLocomotionArray{3+ curWell, 2}, ...
                'Color', 'k', ...
                'FontSize', 8, 'Clipping', 'on', 'HitTest', 'off');
        end
        text(leftMarginWidth+yLabelRegionWidth-14, topMarginHeight + (curWell-1)*cellHeight + 3, ...
            getAlphabeticWellIDFromWellNum(orgWellCount, srcOutLocomotionArray{3+curWell, 4}), ...
            'FontSize', 5, 'Clipping', 'on', 'HitTest', 'off');
        
        if mod(curWell, 2) == 0
            line([leftMarginWidth+yLabelRegionWidth, size(outImage, 2)-leftMarginWidth], ...
                [topMarginHeight + (curWell-1)*cellHeight , topMarginHeight + (curWell-1)*cellHeight], ...
                'Color', 'k', 'Clipping', 'on', 'HitTest', 'off');
        end 
        
        pause(0);  % this make Matlab responsive while running
    end  
    
    
    % Draw worm death
    display('Drawing worm death');
    for curWell = 1 : wellCount
         for curImage = 1 : imageCount
             if srcOutLocomotionArray{3+curWell, 6} ~= 0
                if srcOutLocomotionArray{3, 7+curImage} >= srcOutLocomotionArray{3+curWell, 6}
                      text(leftMarginWidth + curImage*cellWidth + yLabelRegionWidth-2, ...
                                 topMarginHeight + (curWell-1)*cellHeight+round(cellHeight/2), ...
                             'X', 'FontSize', 8, 'Color', 'y', 'HitTest', 'off');
                      break;
                end
             end
         end
        pause(0);  % this make Matlab responsive while running
    end
    
    %saveas(figNum, 'result_pdata2', 'png')
    %savefig('result_pdata2.fig');
   
    display('Done');
end
