# Supplementary material for: Optimized criteria for locomotion-based healthspan evaluation in C. elegans using the WorMotel system
Source: PLoS One. 2020 Mar 3;15(3):e0229583. doi: 10.1371/journal.pone.0229583 (PMC7053758; doi:10.1371/journal.pone.0229583)
Supplement: S2 File — This includes relevant scripts (See Tutorial). (ZIP) [file pone.0229583.s020.zip › S Tutorial/Step1_Imageprocessing/DrawLocomotionHeatmapV2.m]

function DrawLocomotionHeatmapV2(orgWellCount, srcOutLocomotionArray, cellWidth, cellHeight, ...
                               colorBarMin, colorBarMax, isThumbnail, isSaveImage, outImageFilename, ...
                               isUseRelativeTimeLapse, isStandardColorHistogram, isCloseWindow)
    netGra=NetGraphics.NetGraphicsLib;                       
                           
    yLabelRegionWidth = 100;
    xLabelRegionHeight = 30;
    topMarginHeight = 10;
    leftMarginWidth = 10;
    if round(cellWidth)>0
        cellWidth = round(cellWidth);
    end
    if round(cellHeight)>0
        cellHeight = round(cellHeight);
    end    
        
    rightMarginWidth = 10;
    wellCount = size(srcOutLocomotionArray, 1) - 3;
    imageCount = size(srcOutLocomotionArray, 2) - 7;
    activityArray = cell2mat(srcOutLocomotionArray(4:(3+wellCount),8:(7+imageCount)));
    
    
    % Create blank image
    canvasWidth = imageCount*cellWidth + yLabelRegionWidth + rightMarginWidth + leftMarginWidth;
    canvasHeight = wellCount * cellHeight + xLabelRegionHeight + topMarginHeight;
    Define_Canvas(netGra, canvasWidth, canvasHeight, 700, 400);
    Clear_Canvas(netGra);
    
    % Draw heatmap
    xs=zeros(wellCount,1);
    ys=zeros(wellCount,1);
    widths=zeros(wellCount,1);
    heights=zeros(wellCount,1);
    rs=zeros(wellCount,1);
    gs=zeros(wellCount,1);
    bs=zeros(wellCount,1);

    if round(cellWidth)>0
        widths(:, 1) = cellWidth;
    else
        widths(:, 1) = 1;
    end
    if round(cellHeight)>0
        heights(:, 1) = cellHeight;
    else
        heights(:, 1) = 1;
    end
    
    for curImage = 1 : imageCount
        %pause(1/10000);
        for curWell = 1 : wellCount
            switch activityArray(curWell, curImage) 
                case {-1, -2, -3}
                     continue;
                otherwise
                    colorValue = double((activityArray(curWell, curImage)-colorBarMin)/colorBarMax);
                    if colorValue < 0
                        colorValue = 0;
                    end
                    if colorValue > 1
                        colorValue = 1;
                    end

                    if isStandardColorHistogram
                        fillColor = ConvertValueTORGBByDefaultHistogram(colorValue); 
                    else
                        fillColor = [colorValue, 0,  1- colorValue]; 
                    end
                    rs(curWell) = fillColor(1)*255;
                    gs(curWell) = fillColor(2)*255;
                    bs(curWell) = fillColor(3)*255;
                    xs(curWell) = leftMarginWidth + (curImage-1)*cellWidth + yLabelRegionWidth;
                    ys(curWell) = topMarginHeight + (curWell-1)*cellHeight;
            end           
        end
        % Drawing all wells is faster than drawing each well   
        FillRectangles_WithColor(netGra, xs,ys,widths,heights,rs,gs,bs);
    end
            
    
    % Draw vertical lines
    for curImage = 1 : imageCount
        %pause(1/10000);
        for curWell = 1 : wellCount
            switch activityArray(curWell, curImage) 
                case -1
                    continue;
                case -2     % Stimulation-on-time
                    fillColor = [1 0.078 0.5765];   % pink
                case -3
                    fillColor = [0.5, 0.5, 0.5]; 
                otherwise
                    continue;
            end
            rs(curWell) = fillColor(1)*255;
            gs(curWell) = fillColor(2)*255;
            bs(curWell) = fillColor(3)*255;
            xs(curWell) = leftMarginWidth + (curImage-1)*cellWidth + yLabelRegionWidth;
            ys(curWell) = topMarginHeight + (curWell-1)*cellHeight;
        end
        % Drawing all wells is faster than drawing each well   
        FillRectangles_WithColor(netGra, xs,ys,widths,heights,rs,gs,bs);
    end
    
                
    
    % Drawing x labels and black lines (date)
    timeLabelArray = markTimeLabels(cell2mat(srcOutLocomotionArray(3, 8:end)), 2, isUseRelativeTimeLapse);  
    Set_Font(netGra, 12);
    for curImage = 1 : imageCount    
        %pause(1/10000);
        if timeLabelArray(1,curImage) == 1
            DrawString(netGra, leftMarginWidth + (curImage-1)*cellWidth + yLabelRegionWidth-10, ...
                               topMarginHeight + wellCount*cellHeight + 5, ...
                               num2str(timeLabelArray(2,curImage), '%.1f'));
              
            Set_FillColor_byRGB(netGra, 0, 0, 0);   
            DrawLine(netGra, leftMarginWidth + (curImage-1)*cellWidth + yLabelRegionWidth, ...
                              topMarginHeight, ...
                              leftMarginWidth + (curImage-1)*cellWidth + yLabelRegionWidth, ...
                              canvasHeight-xLabelRegionHeight);
        end
    end
   
    
    
     % Draw y Label   
    Set_FillColor_byRGB(netGra, 0, 0, 0);   
    Set_ForeColor_byRGB(netGra, 0, 0, 0); 

    for curWell = 1 : wellCount
        %pause(1/10000);
        
        isShowSampleID = 'false';
        if curWell == 1
            isShowSampleID = 'true';
        else
            if ~strcmp(srcOutLocomotionArray{3+ curWell, 2}, srcOutLocomotionArray{3+ curWell -1, 2})
                isShowSampleID = 'true';
            end
        end
        
        if strcmp(isShowSampleID, 'true') 
            DrawLine(netGra, leftMarginWidth, ...
                             topMarginHeight + (curWell-1)*cellHeight, ...
                             canvasWidth-leftMarginWidth, ...
                             topMarginHeight + (curWell-1)*cellHeight);
            Set_Font(netGra, 20, 'Arial', false, true);                 
            DrawString(netGra, leftMarginWidth, ...
                               topMarginHeight + curWell*cellHeight, ...
                               srcOutLocomotionArray{3+ curWell, 2});
                              
        end
        if isThumbnail==false
            Set_Font(netGra, 9);
            DrawString(netGra, leftMarginWidth+yLabelRegionWidth-19, ...
                               topMarginHeight + (curWell-1)*cellHeight-2, ...
                               getAlphabeticWellIDFromWellNum(orgWellCount, srcOutLocomotionArray{3+curWell, 4}));

            if mod(curWell, 2) == 0
                DrawLine(netGra, leftMarginWidth+yLabelRegionWidth, ...
                                 topMarginHeight + (curWell-1)*cellHeight, ...
                                  canvasWidth-leftMarginWidth, ...
                                 topMarginHeight + (curWell-1)*cellHeight);
            end 
        end
    end  
  
    
    
    % Draw worm death
    if ~isThumbnail
        heightAdjust = cellHeight/2;
        Set_Font(netGra, 8);   
        Set_ForeColor_byRGB(netGra, 255, 255, 255); 
        for curWell = 1 : wellCount
            %pause(1/10000);
             for curImage = 1 : imageCount
                 if srcOutLocomotionArray{3+curWell, 6} ~= 0
                    if srcOutLocomotionArray{3, 7+curImage} >= srcOutLocomotionArray{3+curWell, 6}
                          DrawString(netGra, leftMarginWidth + curImage*cellWidth + yLabelRegionWidth-2, ...
                                             topMarginHeight + (curWell-1)*cellHeight+round(cellHeight/2) - heightAdjust, ...
                                             'X');
                          break;
                    end
                 end
             end
        end
    end
    
    DrawNow(netGra);
    if isSaveImage
        Save(netGra, outImageFilename, 1)
    end
    
    if isCloseWindow==true
        Close(netGra);
    end
        
    delete(netGra);
end
