# Supplementary material for: Optimized criteria for locomotion-based healthspan evaluation in C. elegans using the WorMotel system
Source: PLoS One. 2020 Mar 3;15(3):e0229583. doi: 10.1371/journal.pone.0229583 (PMC7053758; doi:10.1371/journal.pone.0229583)
Supplement: S2 File — This includes relevant scripts (See Tutorial). (ZIP) [file pone.0229583.s020.zip › S Tutorial/Step1_Imageprocessing/DrawResponseArray.m]

srcFolder = uigetdir();
if srcFolder == 0 
    msgbox('Folder not chosen', 'Error', 'error');
    return;
end

maxActivity = 300;
outResponseArrayOfdActivity = Create_OutResponseArrayOfdActivity(srcFolder);

%%
DrawLocomotionHeatmapV2(240, outResponseArrayOfdActivity, 2000/(size(outResponseArrayOfdActivity, 2)-7), ...
     8, 0, maxActivity, false, ...
     true, [srcFolder filesep 'outResponseArray' filesep 'heatmap.png'], false, false);
 
DrawLocomotionHeatmapV2(240, outResponseArrayOfdActivity, 700/(size(outResponseArrayOfdActivity, 2)-7), ...
     3, 0, maxActivity, true, ...
     true, [srcFolder filesep 'outResponseArray' filesep 'heatmap thumbnail.png'], false, false);
 
 %% save retOutResponseArrayOfdActivity
 if ~exist([srcFolder filesep 'outResponseArray'], 'dir')
     mkdir([srcFolder filesep 'outResponseArray']);
 end
 
 save([srcFolder filesep 'outResponseArray' filesep 'outResponseArrayOfdActivity.mat'],'outResponseArrayOfdActivity');
