# Supplementary material for: Optimized criteria for locomotion-based healthspan evaluation in C. elegans using the WorMotel system
Source: PLoS One. 2020 Mar 3;15(3):e0229583. doi: 10.1371/journal.pone.0229583 (PMC7053758; doi:10.1371/journal.pone.0229583)
Supplement: S2 File — This includes relevant scripts (See Tutorial). (ZIP) [file pone.0229583.s020.zip › S Tutorial/Step1_Imageprocessing/Draw_OutResponseArrayOfdActivity.m]

function Draw_OutResponseArrayOfdActivity()
maxActivity = 300;

[FileName,PathName] = uigetfile('outResponseArray*.mat', 'pdata file');
load([PathName FileName]);

DrawLocomotionHeatmapV2(240, outResponseArrayOfdActivity, 600/(size(outResponseArrayOfdActivity, 2)-7), ...
     2, 0, maxActivity, true, ...
     false, '', false, false);
end
