# Supplementary material for: Optimized criteria for locomotion-based healthspan evaluation in C. elegans using the WorMotel system
Source: PLoS One. 2020 Mar 3;15(3):e0229583. doi: 10.1371/journal.pone.0229583 (PMC7053758; doi:10.1371/journal.pone.0229583)
Supplement: S2 File — This includes relevant scripts (See Tutorial). (ZIP) [file pone.0229583.s020.zip › S Tutorial/Step1_Imageprocessing/extract540LScorrected.m]

function extract540LS(destAnalysisFolder,srcImageFolder,destPdataFolder)
%make sure imagetimearray file is in 540 pdata folder
%current folder needs to be 540 pdata folder
% clear all
% close all


%Try to find censorlist
flag=false;
if exist([srcImageFolder filesep 'censorlist.mat'])
    load([srcImageFolder filesep 'censorlist.mat']);
    flag=true;
end


%Changed to auto read files
destPdata20Folder=destPdataFolder;
%filenames=uigetfile('*.mat','MultiSelect', 'on','Select the .mat files for Pdata 20');
%Select Pdata 20
cd(destPdata20Folder)
filenamestemp=dir('*Editted.mat');

for i=1:length(filenamestemp)
    filenames{i}=filenamestemp(i,1).name;
end

fileno={};
for i=1:length(filenames)
    fileno{i}=filenames{i};
    fileno{i}=str2num(cell2mat(extractBetween(fileno{i},'pdata','Editted.mat')));
end
fileseq=sort(cell2mat(fileno));

for i=1:length(filenames)
filenames{i}=['pdata' num2str(fileseq(i)) 'Editted.mat'];
end

% make time vector
expstartday=1;
timept(1)=expstartday;
currentdir=destAnalysisFolder;
cd(currentdir);
load imageTimeArray
dayv=imageTimeArray(:,3);
if iscell(filenames)
    for i=1:length(filenames)
    templ=length(filenames{i});
    
    % cut off the "pdata" in the beginning and ".mat" at the end
    % in order to get just the number
    if filenames{i}((templ-5):(templ-4))=='ed'
         filenum(i)=str2num(filenames{i}(6:(templ-11)));
        
        if i>1
            timeelapsed=(dayv(filenum(i))-dayv(filenum(i-1)));
            if timeelapsed>=0
                timept(i)=timept(i-1)+timeelapsed;
            else
                timept(i)=timept(i-1)+dayv(filenum(i))+31-dayv(filenum(i-1));
            end
        end
    else
        filenum(i)=str2num(filenames{i}(6:(templ-4)));
        
        if i>1
            timeelapsed=(dayv(filenum(i))-dayv(filenum(i-1)));
            if timeelapsed>=0
                timept(i)=timept(i-1)+timeelapsed;
            else
                timept(i)=timept(i-1)+dayv(filenum(i))+31-dayv(filenum(i-1));
            end
        end
    end
end
else
    
    load(filenames)
end

%Select the 95thPrctilePdata.mat file
filenames=[destPdataFolder filesep '95thPrctilePdata.mat'];
load(filenames)
p=pdatagreaterthan95;


%Set pdata from censorlist to zero
if flag
    for i=1:length(numlist)
        tempno=numlist(i);
        for j=1:size(p,1)
            p(j,tempno)=NaN;
        end
    end
end
    
        
for j=1:240
    try
   temp=p(:,j);
   [ax ai]=find(temp>0);
   ls540(j)=timept(ax(end));
    catch
        ls540(j)=NaN;
    end
end


cd(destPdataFolder);
save(['lifespanExtracted' num2str(str2num(destPdataFolder(end-7:end-5))) '.mat'],'ls540')
