# Supplementary material for: Optimized criteria for locomotion-based healthspan evaluation in C. elegans using the WorMotel system
Source: PLoS One. 2020 Mar 3;15(3):e0229583. doi: 10.1371/journal.pone.0229583 (PMC7053758; doi:10.1371/journal.pone.0229583)
Supplement: S2 File — This includes relevant scripts (See Tutorial). (ZIP) [file pone.0229583.s020.zip › S Tutorial/Step1_Imageprocessing/findOptimalAlignment_2ImageSystem_NoOptAngle.m]

    %retParams = cell(3);
    %retParams{1} = angleOptMap1;
    %retParams{2} = xShiftOptMap1;
    %retParams{3} = yShiftOptMap1;

    
% It does not find optimal angle for alignment
% ROI: ROI array
% img0: image where ROI is assigned
% img1: This image is aligned to match to img0


% shiftMax = 50 as default
function retParams = findOptimalAlignment_2ImageSystem_NoOptAngle(ROI, img0, img1, shiftMax)
    %load ROI;
    %ROI = floor(ROI);
    %img0 = imread(imageFile0);
    %img1 = imread(imageFile1);
    %img2 = imread(imageFile2);

    
    %calculate the actual dimension of wormotel
    ymax=4;
    xmax=size(ROI,1)/ymax;
    
    isShowImages = 'false';
    shiftStep = 1;
    shiftSearchRange = 5;
    cellCropMargin = 200;
    computeMargin = shiftMax + 10;  % should be larger than shiftMax
    
    activitythresh=0.15;        % original activitythresh=0.15;
    x=-5:5;
    y=x;
    [xx, yy]=meshgrid(x,y);
    gs=1;
    gau=exp(-sqrt(xx.^2+yy.^2)/gs^2);
        
        
        
    angleOptMap1=zeros(12, 20);     % Reference map of optimal angles already found
    xShiftOptMap1=zeros(12, 20);    % Reference map of optimal xShiftOpt already found
    yShiftOptMap1=zeros(12, 20);    % Reference map of optimal yShiftOpt already found
    avgGray1 = zeros(240, 1);
    avgGray2 = zeros(240, 1);
    sumActivityC =zeros(240, 1);
            
    n=0;
    
    
    for yIndex=1:ymax %original maxima set to ymax and xmax
        for xIndex=1:xmax
            n=n+1;
            pause(0.001);
            
            if mod(n, xmax) == 1 
                display(['Working on Well ' num2str(n)]);
            end
            
            
            % Define image cropping region
            if ROI(n,1)-cellCropMargin>1 
                cropX1 = ROI(n,1)-cellCropMargin;
                cropX1Comp = 0;
            else
                cropX1 = 1;
                cropX1Comp = cropX1;
            end
            cropX2 = min(ROI(n,2)+cellCropMargin, size(img0, 2));
            if ROI(n,3)-cellCropMargin>1 
                cropY1 = ROI(n,3)-cellCropMargin;
                cropY1Comp = 0;
            else
                cropY1 = 1;
                cropY1Comp = cropY1;
            end            
            cropY2 = min(ROI(n,4)+cellCropMargin, size(img0, 1));

            
            % Crop image
            img0Cell = img0(cropY1:cropY2,cropX1:cropX2);
            img0CellCrop=img0Cell(computeMargin:(size(img0Cell,1)-computeMargin), ... 
                        computeMargin:(size(img0Cell,2)-computeMargin));

            
            % Align the first image
            % Define angleStart and angleEnd
            if n==1
                xShiftStart = -shiftMax;
                yShiftStart = -shiftMax;
                xShiftEnd = shiftMax;
                yShiftEnd = shiftMax;
            else
                % This shortens computation time
                if yIndex==1
                    xShiftStart = xShiftOptMap1(1, xIndex-1)-shiftSearchRange;
                    xShiftEnd = xShiftOptMap1(1, xIndex-1)+shiftSearchRange;
                    yShiftStart = yShiftOptMap1(1, xIndex-1)-shiftSearchRange;
                    yShiftEnd = yShiftOptMap1(1, xIndex-1)+shiftSearchRange;
                else
                    xShiftStart = xShiftOptMap1(yIndex-1, xIndex)-shiftSearchRange;
                    xShiftEnd = xShiftOptMap1(yIndex-1, xIndex)+shiftSearchRange;
                    yShiftStart = yShiftOptMap1(yIndex-1, xIndex)-shiftSearchRange; 
                    yShiftEnd = yShiftOptMap1(yIndex-1, xIndex)+shiftSearchRange;                    
                end
            end
               
            
            % Default values in case that finding failed
            xShiftOpt = xShiftStart + shiftSearchRange;
            yShiftOpt = yShiftStart + shiftSearchRange;
            img1CellRotShiftCropOpt = [];
            minSumAbsDiff = -1;
            
            
            

                img1Cell = img1(cropY1:cropY2,cropX1:cropX2);
                img1CellRot = img1Cell;

                for curShiftX = xShiftStart:shiftStep:xShiftEnd

                    for curShiftY = yShiftStart:shiftStep:yShiftEnd
                        img1CellRotShiftCrop=img1CellRot((computeMargin+curShiftY):(size(img1CellRot,1)-computeMargin+curShiftY), ... 
                            (computeMargin+curShiftX):(size(img1CellRot,2)-computeMargin+curShiftX));

                        sumAbsDiff = sum(sum(abs(img0CellCrop-img1CellRotShiftCrop)));
                        if minSumAbsDiff > sumAbsDiff ||  minSumAbsDiff == -1
                            % Better position found
                            minSumAbsDiff = sumAbsDiff; 
                            img1CellRotShiftCropOpt = img1CellRotShiftCrop;
                            xShiftOpt = curShiftX;
                            yShiftOpt = curShiftY;
                        end
                    end
                end

                
            if xShiftOpt < -shiftMax
                xShiftOptMap1(yIndex, xIndex) = -shiftMax;
            else
                if xShiftOpt > shiftMax
                    xShiftOptMap1(yIndex, xIndex) = shiftMax;
                else
                    xShiftOptMap1(yIndex, xIndex) = xShiftOpt;
                end
            end
            if yShiftOpt < -shiftMax
                yShiftOptMap1(yIndex, xIndex) = -shiftMax;
            else
                if yShiftOpt > shiftMax
                    yShiftOptMap1(yIndex, xIndex) = shiftMax;
                else
                    yShiftOptMap1(yIndex, xIndex) = yShiftOpt;
                end
            end         


                         
            
            % for debugging purpose
            if strcmp(isShowImages, 'true')
                ROIRegionXindex = (ROI(n,1)-cropX1+1-computeMargin+cropX1Comp):(ROI(n,2)-cropX1+1-computeMargin+cropX1Comp);
                ROIRegionYindex = (ROI(n,3)-cropY1+1-computeMargin+cropY1Comp):(ROI(n,4)-cropY1+1-computeMargin+cropY1Comp);
                
                imga = img0CellCrop;
                imgb = img1CellRotShiftCropOpt;            
                cella = imga(ROIRegionYindex,ROIRegionXindex);
                cellb = imgb(ROIRegionYindex,ROIRegionXindex);
                activityC2=abs(double(cella)-double(cellb))./(double(cella)+double(cellb));
                %activityC3=conv2(activityC2,gau,'same');   Not used
                activityC=activityC2>activitythresh;            

           
            
                figure (101); imshow(imga);
                figure (102); imshow(imgb);                
                activity0C2=abs(double(imga)-double(imgb))./(double(imga)+double(imgb));  
                figure (103); imshow(activity0C2);
                figure (104); imshow(cellb);
                figure (105); imshow(activityC);
                drawnow;
                pause(0.3);
            end
        end % xIndex
                    
    end % yIndex
   

    
    % Not used now
    if 1==2
        % Check if finding is wrong
        cellAvgGrayAccum = 0;
        for n=1:20:240
            cellb = img1(ROI(n,3):ROI(n,4), ROI(n,1):ROI(n,2));
            cellAvgGrayAccum = cellAvgGrayAccum + mean(mean(cellb));
        end
        cellAvgGray = cellAvgGrayAccum/12;
        display(['Avg gray in 1st column = ' num2str(cellAvgGray)]);
        if cellAvgGray>80
            % Failed
            retParams = cell(1);
            return;
        end
    end 
            
    % Returning results
    retTemp = cell(3);
    retTemp{1} = angleOptMap1;
    retTemp{2} = xShiftOptMap1;
    retTemp{3} = yShiftOptMap1;
    
    retParams = retTemp;
end
