# Supplementary material for: Optimized criteria for locomotion-based healthspan evaluation in C. elegans using the WorMotel system
Source: PLoS One. 2020 Mar 3;15(3):e0229583. doi: 10.1371/journal.pone.0229583 (PMC7053758; doi:10.1371/journal.pone.0229583)
Supplement: S2 File — This includes relevant scripts (See Tutorial). (ZIP) [file pone.0229583.s020.zip › S Tutorial/Step1_Imageprocessing/findOptimalAlignment_3ImageSystem.m]

    %retParams = cell(9);
    %retParams{1} = angleOptMap1;
    %retParams{2} = xShiftOptMap1;
    %retParams{3} = yShiftOptMap1;
    %retParams{4} = angleOptMap2;
    %retParams{5} = xShiftOptMap2;
    %retParams{6} = yShiftOptMap2;
    %retParams{7} = avgGray1;
    %retParams{8} = avgGray2;
    %retParams{9} = sumActivityC;

% ROI: ROI array
% img0: image where ROI is assigned
% img1 and img2: Two images (mis-aligned) whose activity is computed.
    
function retParams = findOptimalAlignment_3ImageSystem(ROI, img0, img1, img2)
    %load ROI;
    %ROI = floor(ROI);
    %img0 = imread(imageFile0);
    %img1 = imread(imageFile1);
    %img2 = imread(imageFile2);

    isShowImages = 'false';
    shiftMax = 50;
    shiftStep = 1;
    shiftSearchRange = 5;
    cellCropMargin = 200;
    computeMargin = shiftMax + 10;  % should be larger than shiftMax
    angleMax = 0.5;
    angleSearchRange = 0.1;
    
    activitythresh=0.15;        % original activitythresh=0.15;
    x=-5:5;
    y=x;
    [xx, yy]=meshgrid(x,y);
    gs=1;
    gau=exp(-sqrt(xx.^2+yy.^2)/gs^2);
        
        
        

    angleOptMap1=zeros(12, 20);     % Reference map of optimal angles already found
    xShiftOptMap1=zeros(12, 20);    % Reference map of optimal xShiftOpt already found
    yShiftOptMap1=zeros(12, 20);    % Reference map of optimal yShiftOpt already found
    angleOptMap2=zeros(12, 20);     % Reference map of optimal angles already found
    xShiftOptMap2=zeros(12, 20);    % Reference map of optimal xShiftOpt already found
    yShiftOptMap2=zeros(12, 20);    % Reference map of optimal yShiftOpt already found    
    avgGray1 = zeros(240, 1);
    avgGray2 = zeros(240, 1);
    sumActivityC =zeros(240, 1);
            
    n=0;
    
    
    for yIndex=1:12
        for xIndex=1:20
            n=n+1;
            pause(0.001);
            
            if mod(n, 20) == 1 
                display(['Working on Well ' num2str(n)]);
            end
            
            
            % Define image cropping region
            if ROI(n,1)-cellCropMargin>1 
                cropX1 = ROI(n,1)-cellCropMargin;
                cropX1Comp = 0;
            else
                cropX1 = 1;
                cropX1Comp = cropX1;
            end
            cropX2 = min(ROI(n,2)+cellCropMargin, size(img0, 2));
            if ROI(n,3)-cellCropMargin>1 
                cropY1 = ROI(n,3)-cellCropMargin;
                cropY1Comp = 0;
            else
                cropY1 = 1;
                cropY1Comp = cropY1;
            end            
            cropY2 = min(ROI(n,4)+cellCropMargin, size(img0, 1));

            
            % Crop image
            img0Cell = img0(cropY1:cropY2,cropX1:cropX2);
            img0CellCrop=img0Cell(computeMargin:(size(img0Cell,1)-computeMargin), ... 
                        computeMargin:(size(img0Cell,2)-computeMargin));

            
            % Align the first image
            % Define angleStart and angleEnd
            if n==1
                angleStart = -angleMax;
                angleEnd = angleMax;
                xShiftStart = -shiftMax;
                yShiftStart = -shiftMax;
                xShiftEnd = shiftMax;
                yShiftEnd = shiftMax;
                display('Aligning image 1...');
            else
                % This shortens computation time
                if yIndex==1
                    angleStart = angleOptMap1(1, xIndex-1)-angleSearchRange;         % Get from left well
                    angleEnd = angleOptMap1(1, xIndex-1)+angleSearchRange;
                    xShiftStart = xShiftOptMap1(1, xIndex-1)-shiftSearchRange;
                    xShiftEnd = xShiftOptMap1(1, xIndex-1)+shiftSearchRange;
                    yShiftStart = yShiftOptMap1(1, xIndex-1)-shiftSearchRange;
                    yShiftEnd = yShiftOptMap1(1, xIndex-1)+shiftSearchRange;
                else
                    angleStart = angleOptMap1(yIndex-1, xIndex)-angleSearchRange;    % Get from upper well
                    angleEnd = angleOptMap1(yIndex-1, xIndex)+angleSearchRange;
                    xShiftStart = xShiftOptMap1(yIndex-1, xIndex)-shiftSearchRange;
                    xShiftEnd = xShiftOptMap1(yIndex-1, xIndex)+shiftSearchRange;
                    yShiftStart = yShiftOptMap1(yIndex-1, xIndex)-shiftSearchRange; 
                    yShiftEnd = yShiftOptMap1(yIndex-1, xIndex)+shiftSearchRange;                    
                end
            end
               
            
            % Default values in case that finding failed
            xShiftOpt = xShiftStart + shiftSearchRange;
            yShiftOpt = yShiftStart + shiftSearchRange;
            angleShiftOpt =  angleStart + angleSearchRange;
            img1CellRotShiftCropOpt = [];
            minSumAbsDiff = 0;
            angleDegStep = 0.1;
            
            
            
            % Search optimal angle
            for curAngleDeg = angleStart:angleDegStep:angleEnd

                img1Cell = img1(cropY1:cropY2,cropX1:cropX2);
                img1CellRot = imrotate(img1Cell, curAngleDeg, 'bicubic', 'crop');

                for curShiftX = xShiftStart:shiftStep:xShiftEnd

                    for curShiftY = yShiftStart:shiftStep:yShiftEnd
                        img1CellRotShiftCrop=img1CellRot((computeMargin+curShiftY):(size(img1CellRot,1)-computeMargin+curShiftY), ... 
                            (computeMargin+curShiftX):(size(img1CellRot,2)-computeMargin+curShiftX));

                        sumAbsDiff = sum(sum(abs(img0CellCrop-img1CellRotShiftCrop)));
                        if minSumAbsDiff > sumAbsDiff || curAngleDeg == angleStart
                            % Better position found
                            minSumAbsDiff = sumAbsDiff; 
                            img1CellRotShiftCropOpt = img1CellRotShiftCrop;
                            xShiftOpt = curShiftX;
                            yShiftOpt = curShiftY;
                            angleShiftOpt =  curAngleDeg;                   
                        end
                    end
                end
            end   %curAngleDeg
 
            if angleShiftOpt < -angleMax
                angleOptMap1(yIndex, xIndex) = -angleMax;
            else
                if angleShiftOpt > angleMax
                    angleOptMap1(yIndex, xIndex) = angleMax;
                else
                    angleOptMap1(yIndex, xIndex) = angleShiftOpt;
                end
            end
            if xShiftOpt < -shiftMax
                xShiftOptMap1(yIndex, xIndex) = -shiftMax;
            else
                if xShiftOpt > shiftMax
                    xShiftOptMap1(yIndex, xIndex) = shiftMax;
                else
                    xShiftOptMap1(yIndex, xIndex) = xShiftOpt;
                end
            end
            if yShiftOpt < -shiftMax
                yShiftOptMap1(yIndex, xIndex) = -shiftMax;
            else
                if yShiftOpt > shiftMax
                    yShiftOptMap1(yIndex, xIndex) = shiftMax;
                else
                    yShiftOptMap1(yIndex, xIndex) = yShiftOpt;
                end
            end         


            
            % Align the second image
            % Define angleStart and angleEnd
            if n==1
                angleStart = -angleMax;
                angleEnd = angleMax;
                xShiftStart = -shiftMax;
                yShiftStart = -shiftMax;
                xShiftEnd = shiftMax;
                yShiftEnd = shiftMax;
                display('Aligning image 2...');
            else
                % This shortens computation time
                if yIndex==1
                    angleStart = angleOptMap2(1, xIndex-1)-angleSearchRange;         % Get from left well
                    angleEnd = angleOptMap2(1, xIndex-1)+angleSearchRange;
                    xShiftStart = xShiftOptMap2(1, xIndex-1)-shiftSearchRange;
                    xShiftEnd = xShiftOptMap2(1, xIndex-1)+shiftSearchRange;
                    yShiftStart = yShiftOptMap2(1, xIndex-1)-shiftSearchRange;
                    yShiftEnd = yShiftOptMap2(1, xIndex-1)+shiftSearchRange;
                else
                    angleStart = angleOptMap2(yIndex-1, xIndex)-angleSearchRange;    % Get from upper well
                    angleEnd = angleOptMap2(yIndex-1, xIndex)+angleSearchRange;
                    xShiftStart = xShiftOptMap2(yIndex-1, xIndex)-shiftSearchRange;
                    xShiftEnd = xShiftOptMap2(yIndex-1, xIndex)+shiftSearchRange;
                    yShiftStart = yShiftOptMap2(yIndex-1, xIndex)-shiftSearchRange; 
                    yShiftEnd = yShiftOptMap2(yIndex-1, xIndex)+shiftSearchRange;                    
                end
            end
               
            
            % Default values in case that finding failed
            xShiftOpt = xShiftStart + shiftSearchRange;
            yShiftOpt = yShiftStart + shiftSearchRange;
            angleShiftOpt =  angleStart + angleSearchRange;
            img2CellRotShiftCropOpt = [];
            minSumAbsDiff = 0;
            angleDegStep = 0.1;
            
            % Search optimal angle
            for curAngleDeg = angleStart:angleDegStep:angleEnd

                img2Cell = img2(cropY1:cropY2,cropX1:cropX2);
                img2CellRot = imrotate(img2Cell, curAngleDeg, 'bicubic', 'crop');

                for curShiftX = xShiftStart:shiftStep:xShiftEnd

                    for curShiftY = yShiftStart:shiftStep:yShiftEnd
                        img2CellRotShiftCrop=img2CellRot((computeMargin+curShiftY):(size(img2CellRot,1)-computeMargin+curShiftY), ... 
                            (computeMargin+curShiftX):(size(img2CellRot,2)-computeMargin+curShiftX));

                        sumAbsDiff = sum(sum(abs(img1CellRotShiftCropOpt-img2CellRotShiftCrop)));
                        if minSumAbsDiff > sumAbsDiff || curAngleDeg == angleStart
                            % Better position found
                            minSumAbsDiff = sumAbsDiff; 
                            img2CellRotShiftCropOpt = img2CellRotShiftCrop;
                            xShiftOpt = curShiftX;
                            yShiftOpt = curShiftY;
                            angleShiftOpt =  curAngleDeg;                   
                        end
                    end
                end
            end   %curAngleDeg
            
            if angleShiftOpt < -angleMax
                angleOptMap2(yIndex, xIndex) = -angleMax;
            else
                if angleShiftOpt > angleMax
                    angleOptMap2(yIndex, xIndex) = angleMax;
                else
                    angleOptMap2(yIndex, xIndex) = angleShiftOpt;
                end
            end            
            if xShiftOpt < -shiftMax
                xShiftOptMap2(yIndex, xIndex) = -shiftMax;
            else
                if xShiftOpt > shiftMax
                    xShiftOptMap2(yIndex, xIndex) = shiftMax;
                else
                    xShiftOptMap2(yIndex, xIndex) = xShiftOpt;
                end
            end
            if yShiftOpt < -shiftMax
                yShiftOptMap2(yIndex, xIndex) = -shiftMax;
            else
                if yShiftOpt > shiftMax
                    yShiftOptMap2(yIndex, xIndex) = shiftMax;
                else
                    yShiftOptMap2(yIndex, xIndex) = yShiftOpt;
                end
            end          
            
            

            ROIRegionXindex = (ROI(n,1)-cropX1+1-computeMargin+cropX1Comp):(ROI(n,2)-cropX1+1-computeMargin+cropX1Comp);
            ROIRegionYindex = (ROI(n,3)-cropY1+1-computeMargin+cropY1Comp):(ROI(n,4)-cropY1+1-computeMargin+cropY1Comp);
            
                       
            imga = img1CellRotShiftCropOpt;
            imgb = img2CellRotShiftCropOpt;            
            cella = imga(ROIRegionYindex,ROIRegionXindex);
            cellb = imgb(ROIRegionYindex,ROIRegionXindex);
            activityC2=abs(double(cella)-double(cellb))./(double(cella)+double(cellb));
            %activityC3=conv2(activityC2,gau,'same');   Not used
            activityC=activityC2>activitythresh;            
            
            avgGray1(n, 1) = sum(sum(cella))/((size(ROIRegionXindex, 2)+1)*(size(ROIRegionYindex, 2)+1));
            avgGray2(n, 1) = sum(sum(cellb))/((size(ROIRegionXindex, 2)+1)*(size(ROIRegionYindex, 2)+1));
            

            sumActivityC(n, 1)=sum(sum(activityC));

                              
            if strcmp(isShowImages, 'true')
                figure (101); imshow(img0CellCrop);
                figure (102); imshow(img1CellRotShiftCropOpt);                
                activity0C2=abs(double(img0CellCrop)-double(img1CellRotShiftCropOpt))./(double(img0CellCrop)+double(img1CellRotShiftCropOpt));  
                figure (103); imshow(activity0C2);
                figure (104); imshow(img0CellCrop(ROIRegionYindex,ROIRegionXindex));
                
                
                figure (201); imshow(imga);  
                figure (202); imshow(imgb);  
                activityCall = abs(double(imga)-double(imgb))./(double(imga)+double(imgb));
                figure (203); imshow(activityCall);
                figure (204); imshow(activityC2);
                figure (205); imshow(activityC); 
                drawnow;
                pause(0.3);
            end
        end % xIndex
                    
    end % yIndex
   
    
    % Returning results
    retTemp = cell(9);
    retTemp{1} = angleOptMap1;
    retTemp{2} = xShiftOptMap1;
    retTemp{3} = yShiftOptMap1;
    retTemp{4} = angleOptMap2;
    retTemp{5} = xShiftOptMap2;
    retTemp{6} = yShiftOptMap2;
    retTemp{7} = avgGray1;
    retTemp{8} = avgGray2;
    retTemp{9} = sumActivityC;
    
    retParams = retTemp;
end
