# Supplementary material for: Optimized criteria for locomotion-based healthspan evaluation in C. elegans using the WorMotel system
Source: PLoS One. 2020 Mar 3;15(3):e0229583. doi: 10.1371/journal.pone.0229583 (PMC7053758; doi:10.1371/journal.pone.0229583)
Supplement: S2 File — This includes relevant scripts (See Tutorial). (ZIP) [file pone.0229583.s020.zip › S Tutorial/Step1_Imageprocessing/Find_RowStartEndOfTargetSampleID.m]

function [retRowStart, retRowEnd] = Find_RowStartEndOfTargetSampleID(outArray, targetSampleID)

rowStart = 0;
rowEnd = 0;
for q=4:size(outArray, 1)
    if strcmp(outArray(q, 2), targetSampleID)
        if rowStart == 0
            rowStart = q;
        end
    else
        if rowStart ~= 0 
            rowEnd = q - 1;
            break;
        end
    end
end

if rowStart ~= 0 && rowEnd == 0 
    rowEnd = size(outArray, 1);
end


if rowStart==0 && rowEnd == 0 
    retRowStart = 0;
    retRowEnd = 0;
else
    retRowStart = rowStart;
    retRowEnd = rowEnd;
end

end
