# Supplementary material for: Optimized criteria for locomotion-based healthspan evaluation in C. elegans using the WorMotel system
Source: PLoS One. 2020 Mar 3;15(3):e0229583. doi: 10.1371/journal.pone.0229583 (PMC7053758; doi:10.1371/journal.pone.0229583)
Supplement: S2 File — This includes relevant scripts (See Tutorial). (ZIP) [file pone.0229583.s020.zip › S Tutorial/Step1_Imageprocessing/GetActivityProfileFromPdataFile.m]

%targetSampleID = 'N2';
function retActivityProfiles = GetActivityProfileFromPdataFile(srcFolder, srcPdataFile, targetSampleID)
wellInfoFileName = 'Well info.txt';
outLocomotionArray = ...
    CreateOutLocomotionArrayFor1ContinuousImagingV3(srcFolder, srcPdataFile, 0, wellInfoFileName, true, false);

% Search for rows
rowStart = 0;
rowEnd = 0;
for q=4:size(outLocomotionArray, 1)
    if strcmp(outLocomotionArray(q, 2), targetSampleID)
        if rowStart == 0
            rowStart = q;
        end
    else
        if rowStart ~= 0
            rowEnd = q - 1;
            break;
        end
    end
end
if rowStart || rowEnd == 0 
    rowEnd = size(outLocomotionArray, 1);
end


% Search for cols
colStart = 0;
colEnd = 0;
for q=8:size(outLocomotionArray,2)
    if outLocomotionArray{4, q}==-2
        if colStart == 0
            colStart = q;
        end
    else
        if colStart ~= 0
            colEnd = q - 1;
            break;
        end
    end
end
if colStart == 0 || colEnd == 0
    colStart = round(size(outLocomotionArray, 2)/2);
    colEnd = colStart + 1;
end

meanActivityBeforeArray = mean(cell2mat(outLocomotionArray(rowStart:rowEnd, 8:colStart-1)), 1);
timeMinBeforeArray = (cell2mat(outLocomotionArray(3, 8:colStart-1))-outLocomotionArray{3,colStart})/60;
meanActivityAfterArray = mean(cell2mat(outLocomotionArray(rowStart:rowEnd, colEnd+1:end)), 1);
timeMinAfterArray = (cell2mat(outLocomotionArray(3, colEnd+1:end))-outLocomotionArray{3,colEnd})/60;


activityprofiles = cell(1,5); 
activityprofiles{1, 1} = outLocomotionArray{2, 8};    % the first image file name
activityprofiles{1, 2} = timeMinBeforeArray;
activityprofiles{1, 3} = meanActivityBeforeArray;
activityprofiles{1, 4} = timeMinAfterArray;
activityprofiles{1, 5} = meanActivityAfterArray;


retActivityProfiles = activityprofiles;
end
