# Supplementary material for: Optimized criteria for locomotion-based healthspan evaluation in C. elegans using the WorMotel system
Source: PLoS One. 2020 Mar 3;15(3):e0229583. doi: 10.1371/journal.pone.0229583 (PMC7053758; doi:10.1371/journal.pone.0229583)
Supplement: S2 File — This includes relevant scripts (See Tutorial). (ZIP) [file pone.0229583.s020.zip › S Tutorial/Step1_Imageprocessing/getAlphabeticWellIDFromWellNum.m]

function newWellID = getAlphabeticWellIDFromWellNum(wellCount, IDnum)
    switch wellCount
        case 1
            x2=1;
        case 24
            x2=6;                        
        case 48
            x2=8;
        case 240
            x2=20;
        case 50;
            x2=10;
        otherwise
            return;
    end
    
    newWellID = [char(65 +floor((IDnum-1)/x2)) num2str(mod(IDnum-1, x2)+1)];
end
