# Supplementary material for: Optimized criteria for locomotion-based healthspan evaluation in C. elegans using the WorMotel system
Source: PLoS One. 2020 Mar 3;15(3):e0229583. doi: 10.1371/journal.pone.0229583 (PMC7053758; doi:10.1371/journal.pone.0229583)
Supplement: S2 File — This includes relevant scripts (See Tutorial). (ZIP) [file pone.0229583.s020.zip › S Tutorial/Step1_Imageprocessing/getGenotypeInformation.m]

% getWellNumFromAlphabet

%% Converts the files in 'Well info.txt' to genotype numbers
%teststring='G1	A1:A10;B1:B10;C1:C10;D1:D10;E1:E10;F1:F10';
function getGenotypeInformation(wellCount, destAnalysisFolder)
wellInfoTable = readtable([destAnalysisFolder filesep 'Well info.txt'], 'Delimiter', 'tab');
sampleRowCount = size(wellInfoTable,1);


for j=1:sampleRowCount
    
teststring=char(wellInfoTable{j,2});    
%tempstr=strsplit(teststring,'\t');
if teststring(end)==';'
    tempstr2=strsplit(teststring(1:end-1),';');
else
    tempstr2=strsplit(teststring,';');
end

for i=1:length(tempstr2)
    tempstr3=strsplit(tempstr2{i},'.');
    tempstr4{i,1}=tempstr3{1};
    tempstr4{i,2}=tempstr3{2};
end


for i=1:size(tempstr4,1)
    tempnum{i,1}=getWellNumFromAlphabet(wellCount,tempstr4{i,1});
    tempnum{i,2}=getWellNumFromAlphabet(wellCount,tempstr4{i,2});
end
finalnum=[];
for i=1:size(tempnum,1)
    finalnum=[finalnum,tempnum{i,1}:tempnum{i,2}];
end


    genotypes{j}=finalnum;
end
%disp();
save([destAnalysisFolder filesep 'Well info.mat'], 'genotypes');
end
