# Supplementary material for: Optimized criteria for locomotion-based healthspan evaluation in C. elegans using the WorMotel system
Source: PLoS One. 2020 Mar 3;15(3):e0229583. doi: 10.1371/journal.pone.0229583 (PMC7053758; doi:10.1371/journal.pone.0229583)
Supplement: S2 File — This includes relevant scripts (See Tutorial). (ZIP) [file pone.0229583.s020.zip › S Tutorial/Step1_Imageprocessing/GetImageTime.m]

function retImageTime = GetImageTime(fileName)
    imageTime = [str2double(fileName(1:4)) ...
                                     str2double(fileName(6:7)) ...
                                     str2double(fileName(9:10)) ...
                                     str2double(fileName(13:14)) ...
                                     str2double(fileName(16:17)) ...
                                     str2double(fileName(19:20)) ...
                                     ];
   retImageTime = imageTime;
end
