# Supplementary material for: Optimized criteria for locomotion-based healthspan evaluation in C. elegans using the WorMotel system
Source: PLoS One. 2020 Mar 3;15(3):e0229583. doi: 10.1371/journal.pone.0229583 (PMC7053758; doi:10.1371/journal.pone.0229583)
Supplement: S2 File — This includes relevant scripts (See Tutorial). (ZIP) [file pone.0229583.s020.zip › S Tutorial/Step1_Imageprocessing/GetImageTimeArray.m]

function retImageTimeArray = GetImageTimeArray(srcImageFolder, fileNames)

    numImages = size(fileNames, 2);
    imageTimeArray = zeros(numImages, 6);
    
    [pathstr,name,ext] = fileparts(fileNames{1});
    
%     if strcmp(ext, '.bmp') ||  strcmp(ext, '.BMP')
%         for q=1:numImages
%             curImage=dir([srcImageFolder filesep fileNames{q}]);
%             curImageTime = datevec(curImage.datenum);
%             imageTimeArray(q,1:6) = curImageTime(1:6);
%         end
%     else

%   The above method gave error because it read the date from the file's
%   date of creation/modification, only use the following code to get the
%   imagetimearray from the filename
        for q=1:numImages
            fileName = fileNames{q};
            imageTimeArray(q,1:6) = [str2double(fileName(1:4)) ...
                                     str2double(fileName(6:7)) ...
                                     str2double(fileName(9:10)) ...
                                     str2double(fileName(13:14)) ...
                                     str2double(fileName(16:17)) ...
                                     str2double(fileName(19:20)) ...
                                     ];
        end
%     end

   retImageTimeArray = imageTimeArray;
end
