# Supplementary material for: Optimized criteria for locomotion-based healthspan evaluation in C. elegans using the WorMotel system
Source: PLoS One. 2020 Mar 3;15(3):e0229583. doi: 10.1371/journal.pone.0229583 (PMC7053758; doi:10.1371/journal.pone.0229583)
Supplement: S2 File — This includes relevant scripts (See Tutorial). (ZIP) [file pone.0229583.s020.zip › S Tutorial/Step1_Imageprocessing/GetSampleIDArrayFromWellInfoFile.m]

function retSampleIDArray = GetSampleIDArrayFromWellInfoFile(wellInfoFileName)
    wellInfoTable = readtable(wellInfoFileName, 'Delimiter', 'tab');
    
    sampleRowCount = size(wellInfoTable,1);
    sampleIDArray = cell(sampleRowCount, 1);
    
    for curSample = 1:sampleRowCount
        sampleIDArray{curSample} = char(wellInfoTable.SampleID(curSample));
    end
    
    retSampleIDArray = sampleIDArray;
end
