# Supplementary material for: Optimized criteria for locomotion-based healthspan evaluation in C. elegans using the WorMotel system
Source: PLoS One. 2020 Mar 3;15(3):e0229583. doi: 10.1371/journal.pone.0229583 (PMC7053758; doi:10.1371/journal.pone.0229583)
Supplement: S2 File — This includes relevant scripts (See Tutorial). (ZIP) [file pone.0229583.s020.zip › S Tutorial/Step1_Imageprocessing/GetSortedImageFileNames.m]

function retFileNames = GetSortedImageFileNames(srcImageFolder)
    imageFileExtension = 'png';
    minimumImgCount = 15;
    
    fileNames = sortFilesByName(dir([srcImageFolder filesep '*.' imageFileExtension]));
    if size(fileNames, 2)<minimumImgCount 
        imageFileExtension = 'bmp';
        fileNames = sortFilesByName(dir([srcImageFolder filesep '*.' imageFileExtension]));
    end
    if size(fileNames, 2)<minimumImgCount
        imageFileExtension = 'jpg';
        fileNames = sortFilesByName(dir([srcImageFolder filesep '*.' imageFileExtension]));
    end
    
    retFileNames = fileNames;
end
