# Supplementary material for: Optimized criteria for locomotion-based healthspan evaluation in C. elegans using the WorMotel system
Source: PLoS One. 2020 Mar 3;15(3):e0229583. doi: 10.1371/journal.pone.0229583 (PMC7053758; doi:10.1371/journal.pone.0229583)
Supplement: S2 File — This includes relevant scripts (See Tutorial). (ZIP) [file pone.0229583.s020.zip › S Tutorial/Step1_Imageprocessing/GetSortedImageFileNamesByDate.m]

function retFileNames = GetSortedImageFileNamesByDate(srcImageFolder)
fileNames=dir(srcImageFolder);
fileNames=fileNames(3:end,1);
countBMP=0;
countPNG=0;
for i=1:length(fileNames)
    tempname=fileNames(i).name;
    if tempname(end-2)=='b'
        countBMP=countBMP+1;
    elseif tempname(end-2)=='p'
        countPNG=countPNG+1;
    end
end
if countPNG>15        
    imageFileExtension = 'png';
    fileNames = sortFilesByDate([srcImageFolder filesep '*.' imageFileExtension]);
elseif countBMP>15
        imageFileExtension = 'bmp';
        fileNames = sortFilesByDate([srcImageFolder filesep '*.' imageFileExtension]);
end

    retFileNames = fileNames;
end
