# Supplementary material for: Optimized criteria for locomotion-based healthspan evaluation in C. elegans using the WorMotel system
Source: PLoS One. 2020 Mar 3;15(3):e0229583. doi: 10.1371/journal.pone.0229583 (PMC7053758; doi:10.1371/journal.pone.0229583)
Supplement: S2 File — This includes relevant scripts (See Tutorial). (ZIP) [file pone.0229583.s020.zip › S Tutorial/Step1_Imageprocessing/getWellCropImages.m]

    %retValues = cell(3);
    %retValues(1) = avgGray1;
    %retValues(2) = avgGray2;
    %retValues(3) = sumActivityC;
    
function retImages = getWellCropImages(ROI, img1, img2, angleOptMap1, xShiftOptMap1, yShiftOptMap1, ...
                                        angleOptMap2, xShiftOptMap2, yShiftOptMap2, n)
    %load ROI;
    %ROI = floor(ROI);
    %img0 = imread(imageFile0);
    %img1 = imread(imageFile1);
    %img2 = imread(imageFile2);

    
    yIndex = floor(n/20);
    xIndex = mod(n, 20);
                        
    
    % Define image cropping region
    if ROI(n,1)-cellCropMargin>1 
        cropX1 = ROI(n,1)-cellCropMargin;
        cropX1Comp = 0;
    else
        cropX1 = 1;
        cropX1Comp = cropX1;
    end
    cropX2 = min(ROI(n,2)+cellCropMargin, size(img0, 2));
    if ROI(n,3)-cellCropMargin>1 
        cropY1 = ROI(n,3)-cellCropMargin;
        cropY1Comp = 0;
    else
        cropY1 = 1;
        cropY1Comp = cropY1;
    end            
    cropY2 = min(ROI(n,4)+cellCropMargin, size(img0, 1));


    img1Cell = img1(cropY1:cropY2,cropX1:cropX2);
    img1CellRot = imrotate(img1Cell, angleOptMap1(yIndex, xIndex), 'bicubic', 'crop');
    img1CellRotShiftCropOpt=img1CellRot((computeMargin+xShiftOptMap1(yIndex, xIndex)):(size(img1CellRot,1)-computeMargin+xShiftOptMap1(yIndex, xIndex)), ... 
                   (computeMargin+yShiftOptMap1(yIndex, xIndex)):(size(img1CellRot,2)-computeMargin+yShiftOptMap1(yIndex, xIndex)));


    img2Cell = img2(cropY1:cropY2,cropX1:cropX2);
    img2CellRot = imrotate(img2Cell, angleOptMap2(yIndex, xIndex), 'bicubic', 'crop');
    img2CellRotShiftCropOpt=img2CellRot((computeMargin+xShiftOptMap2(yIndex, xIndex)):(size(img2CellRot,1)-computeMargin+xShiftOptMap2(yIndex, xIndex)), ... 
                   (computeMargin+yShiftOptMap2(yIndex, xIndex)):(size(img2CellRot,2)-computeMargin+yShiftOptMap2(yIndex, xIndex)));


    ROIRegionXindex = (ROI(n,1)-cropX1+1-computeMargin+cropX1Comp):(ROI(n,2)-cropX1+1-computeMargin+cropX1Comp);
    ROIRegionYindex = (ROI(n,3)-cropY1+1-computeMargin+cropY1Comp):(ROI(n,4)-cropY1+1-computeMargin+cropY1Comp);


    imga = img1CellRotShiftCropOpt;
    imgb = img2CellRotShiftCropOpt;            
    cella = imga(ROIRegionYindex,ROIRegionXindex);
    cellb = imgb(ROIRegionYindex,ROIRegionXindex);

    
    
    % Returning results
    retTemp = cell(4);
    retTemp{1} = imga;
    retTemp{2} = imgb;
    retTemp{3} = cella;
    retTemp{4} = cellb;
    
    retImages = retTemp;
end
