# Supplementary material for: Optimized criteria for locomotion-based healthspan evaluation in C. elegans using the WorMotel system
Source: PLoS One. 2020 Mar 3;15(3):e0229583. doi: 10.1371/journal.pone.0229583 (PMC7053758; doi:10.1371/journal.pone.0229583)
Supplement: S2 File — This includes relevant scripts (See Tutorial). (ZIP) [file pone.0229583.s020.zip › S Tutorial/Step1_Imageprocessing/getWellNumFromAlphabet.m]

% newWellID = [char(65 +floor((IDnum-1)/x2)) num2str(mod(IDnum-1, x2)+1)];


%% Calculate genotype numbers from Alphabetic Well ID
function wellNum = getWellNumFromAlphabet(wellCount, wellID)

switch wellCount
        case 1
            x2=1;
        case 24
            x2=6;                        
        case 48
            x2=8;
        case 240
            x2=20;
        case 50
            x2=10;
        otherwise
            return;
end


%wellID='C1';
idHorizontal=str2num(wellID(2:end));
idVertical=uint16(wellID(1))-65;
wellNum=idVertical*x2+idHorizontal;
end
