# Supplementary material for: Optimized criteria for locomotion-based healthspan evaluation in C. elegans using the WorMotel system
Source: PLoS One. 2020 Mar 3;15(3):e0229583. doi: 10.1371/journal.pone.0229583 (PMC7053758; doi:10.1371/journal.pone.0229583)
Supplement: S2 File — This includes relevant scripts (See Tutorial). (ZIP) [file pone.0229583.s020.zip › S Tutorial/Step1_Imageprocessing/getWellsFromStr.m]

function wells = getWellsFromStr(srcStr, WorMotelWellIDMap)
  xn = size(WorMotelWellIDMap, 2);
  yn = size(WorMotelWellIDMap, 1);
  
  validWells = [];
  
  
  strArray = upper(strsplit(srcStr, ';'));
  for cur = 1:size(strArray, 2)
      if isempty(char(strArray(cur)))
          continue;
      end
      
      if isempty(strfind(char(strArray(cur)), '.'))
          % a single well is defined
          
          if strncmpi(char(strArray(cur)),'-',1)
              % The single well is excluded in analysis
              loc =  char(strArray(cur));
              rowNum = double(loc(2)) - 64; 
              colNum = str2double(loc(3:end));
              WorMotelWellID = WorMotelWellIDMap(rowNum, colNum);
              if ismember(WorMotelWellID, validWells)
                  validWells = validWells(validWells~=WorMotelWellID);
              end
          else
              % The single well is included in analysis
              loc =  char(strArray(cur));
              rowNum = double(loc(1)) - 64; 
              colNum = str2double(loc(2:end));
              WorMotelWellID = WorMotelWellIDMap(rowNum, colNum);
              validWells = cat(2, validWells, WorMotelWellID);
          end
      else
          % well is defined by region like A1.B5
          regionStr =strsplit(char(strArray(cur)), '.');
          loc1 = char(regionStr(1));
          loc2 = char(regionStr(2));
          y1 = double(loc1(1)) - 64;
          y2 = double(loc2(1)) - 64;
          x1 = str2double(loc1(2:end));
          x2 = str2double(loc2(2:end));
          
          if x1 > xn || x2 > xn || y1 > yn || y2 > yn
              msgbox({[srcStr ' has wrong expression!'], 'Execution aborted'}, 'Error');
          end
          
          for y = y1:y2
              for x = x1:x2
                   WorMotelWellID = WorMotelWellIDMap(y, x);
                  if ~ismember(WorMotelWellID, validWells)
                        validWells =  cat(2, validWells, WorMotelWellID);
                  end
              end
          end
      end
          
  end
  
  
  wells = sort(validWells);
end
