# Supplementary material for: Optimized criteria for locomotion-based healthspan evaluation in C. elegans using the WorMotel system
Source: PLoS One. 2020 Mar 3;15(3):e0229583. doi: 10.1371/journal.pone.0229583 (PMC7053758; doi:10.1371/journal.pone.0229583)
Supplement: S2 File — This includes relevant scripts (See Tutorial). (ZIP) [file pone.0229583.s020.zip › S Tutorial/Step1_Imageprocessing/lifespanCalc_ManualLSInput50917.m]

function lifespanCalc(destAnalysisFolder,srcImageChip,srcImageFolder,roi,savename,destPdataFolder)
% lifespanCalc processes and saves
% the lifespans and baseline and stimulated activity
%
% LSCell contains lifespans for each worm
% al contains stimulated activity
% bl contains baselien activity
%
% Saved Excel data descriptions
% Lifespans contains lifespan vectors for each experimental condition
% AverageBaselineActivity contains average activity before light for 100
% frames
% AverageStimulatedActivity contains average activity after light for 100
% frames
% MaxBaselineActivity contains 95th percentile of activity before light
% MaxStimulatedActivity contains 95th percentile of activity after light
% MeanDifferenceActivity contains the difference between average activity
% after and before light
% MaxDifferenceActivity contains the difference between max activity after
% and before light
% close all

% foldername=uigetdir('Select Directory with .mat files of Pdata 20');
% foldername=[destAnalysisFolder filesep 'pdata (interval 20 sec)'];
% cd(foldername)
% filenames=uigetfile('*.mat','MultiSelect', 'on','Select the .mat files Pdata 20');


%Try to find censorlist
flag=false;
if exist([srcImageFolder filesep 'censorlist.mat'])
    load([srcImageFolder filesep 'censorlist.mat']);
    flag=true;
end


destPdata20Folder=destPdataFolder;
%filenames=uigetfile('*.mat','MultiSelect', 'on','Select the .mat files for Pdata 20');
%Select Pdata 20
cd(destPdata20Folder)
filenamestemp=dir('*Editted.mat');

for i=1:length(filenamestemp)
    filenames{i}=filenamestemp(i,1).name;
end


fileno={};
for i=1:length(filenames)
    fileno{i}=filenames{i};
    fileno{i}=str2num(cell2mat(extractBetween(fileno{i},'pdata','Editted.mat')));
end
fileseq=sort(cell2mat(fileno));

for i=1:length(filenames)
filenames{i}=['pdata' num2str(fileseq(i)) 'Editted.mat'];
end


%%% Designate which wells correspond to which experimental conditions

% Change which wells correspond to which experimental conditions here
% Wells are numbered sequentially across from 1 to 240

%Change to input from genotype.mat
% roi{1}=[1:10 21:30 41:50 61:70 81:90 101:110];
% roi{2}=[11:20 31:40 51:60 71:80 91:100 111:120];
% roi{3}=[121:130 141:150 161:170 181:190 201:210 221:230];
% roi{4}=[131:140 151:160 171:180 191:200 211:220 231:240];
numGenotypes=length(roi);

%
%
%%%

%a=inputdlg('Please enter a file name to save the processed data:');
%Experiment Name '_' Processed
% namesave=srcImageChip;


 b=inputdlg('Please enter experiment start day','input',1,{'1'});
 expstartday=str2num(b{1});

% make time vector
timept(1)=expstartday;

currentdir=destAnalysisFolder;
cd(currentdir)
load imageTimeArray
dayv=imageTimeArray(:,3);
for i=1:length(filenames)
    templ=length(filenames{i});
    
    % cut off the "pdata" in the beginning and ".mat" at the end
    % in order to get just the number
    if filenames{i}((templ-5):(templ-4))=='ed'
         filenum(i)=str2num(filenames{i}(6:(templ-11)));
        
        if i>1
            timeelapsed=(dayv(filenum(i))-dayv(filenum(i-1)));
            if timeelapsed>=0
                timept(i)=timept(i-1)+timeelapsed;
            else
                timept(i)=timept(i-1)+dayv(filenum(i))+31-dayv(filenum(i-1));
            end
        end
    else
        filenum(i)=str2num(filenames{i}(6:(templ-4)));
        
        if i>1
            timeelapsed=(dayv(filenum(i))-dayv(filenum(i-1)));
            if timeelapsed>=0
                timept(i)=timept(i-1)+timeelapsed;
            else
                timept(i)=timept(i-1)+dayv(filenum(i))+31-dayv(filenum(i-1));
            end
        end
    end
end

framestouse=100;
%lastbeforelight=180;
%firstafterlight=184;

for i=1:length(filenames)
    cd(destPdata20Folder);
    load(filenames{i})
    pdata(pdata<0)=NaN;
    
    
    %censor
    if flag
        for ii=1:length(numlist)
            tempno=numlist(ii);
            for jj=1:size(pdata,1)
                pdata(jj,tempno)=NaN;
            end
        end
    end    
    
    
    [ll x]=size(pdata);
    lastbeforelight=round(ll/2)-1;
    firstafterlight=round(ll/2)+1;
    
    
    for j=1:240
        try
            bl(i,j)=nanmean(pdata((lastbeforelight-framestouse):lastbeforelight,j));
        catch
            bl(i,j)=nanmean(pdata(1:lastbeforelight,j));
        end
        try
            al(i,j)=nanmean(pdata(firstafterlight:(firstafterlight+framestouse),j));
        catch
            al(i,j)=nanmean(pdata(firstafterlight:ll,j));
        end
        
        bm(i,j)=prctile(pdata(1:lastbeforelight,j),95);
        am(i,j)=prctile(pdata(firstafterlight:end,j),95);
        amaximum(i,j)=max(pdata(firstafterlight:end,j));
    end
end


% figure;
% imagesc(al)
% add code here either asking user to select bad time points, or do it
% automatically

% a=inputdlg('Please enter any regions of interest to censor (e.g. [3 61 198]):');
% tomakenan=str2num(a{1});
% al(:,tomakenan)=NaN;
% bl(:,tomakenan)=NaN;
% am(:,tomakenan)=NaN;
% bm(:,tomakenan)=NaN;
% %amaximum(:,tomakenan)=NaN;
% 
% a=inputdlg('Please enter any time points to censor (e.g. [ 30 31]):');
% tomakenan=str2num(a{1});
% al(tomakenan,:)=NaN;
% bl(tomakenan,:)=NaN;
% am(tomakenan,:)=NaN;
% bm(tomakenan,:)=NaN;
% %amaximum(:,tomakenan)=NaN;
% copy([currentdir filesep 'pdata (interval 540 sec)' filesep 'lifespanExtracted540.mat'])
% Load lifespan
load(['lifespanExtracted' num2str(str2num(destPdataFolder(end-7:end-5))) '.mat'],'ls540')
pwd
ls=ls540;

% Find final timepoint of movement for each worm
% Base this on the stimulated activity
for j=1:240
    
    if isnan(ls(j))
        bl(:,j)=NaN;
        al(:,j)=NaN;
        bm(:,j)=NaN;
        am(:,j)=NaN;
    else
        if (find(timept==ls(j)))
            lstemp=find(timept==ls(j));
            bl(lstemp:end,j)=NaN;
            al(lstemp:end,j)=NaN;
            bm(lstemp:end,j)=NaN;
            am(lstemp:end,j)=NaN;
        elseif (find(timept==(ls(j)-1)))
            lstemp=find(timept==(ls(j)-1));
            bl(lstemp:end,j)=NaN;
            al(lstemp:end,j)=NaN;
            bm(lstemp:end,j)=NaN;
            am(lstemp:end,j)=NaN;
        elseif (find(timept==(ls(j)+1)))
            lstemp=find(timept==(ls(j)+1));
            bl(lstemp:end,j)=NaN;
            al(lstemp:end,j)=NaN;
            bm(lstemp:end,j)=NaN;
            am(lstemp:end,j)=NaN;
        end
    end
end

%try
for i=1:numGenotypes
    LSCell{i}=ls(roi{i});
    alc{i}=al(:,roi{i});
    blc{i}=bl(:,roi{i});
    alm{i}=am(:,roi{i});
    blm{i}=bm(:,roi{i});
    
    meandiff{i}=al(:,roi{i})-bl(:,roi{i});
    maxdiff{i}=am(:,roi{i})-bm(:,roi{i});
end

% Create lifespan curve
% Modified to find the last day movement > 5

lifespanTimeVector = timept;
lifespanCurveMatrix = zeros(length(lifespanTimeVector),numGenotypes);

j=1;
for i = lifespanTimeVector
    for z = 1:numGenotypes
        currs=sum(isfinite(LSCell{z}));
        lifespanCurveMatrix(j,z) = 1-length(find(LSCell{z}<=i))/currs;
    end
    j=j+1;
end


% save lifespan vector, and matrices with baseline and stimulated activity
cd(destPdata20Folder)
% .mat file
str=date;


save(savename,'LSCell','blc','alc','blm','alm','meandiff','maxdiff','lifespanCurveMatrix','timept')

save([savename str '.mat'],'LSCell','blc','alc','blm','alm','meandiff','maxdiff','lifespanCurveMatrix','timept')


% three separate excel files


LSCellprint=[];
blcprint=[];
alcprint=[];
blmprint=[];
almprint=[];
meandiffprint=[];
meandiffprint=[];
maxdiffprint=[];
lifespanCurveMatrixprint=[];


for i=1:length(LSCell)
    LSCellprint=[LSCellprint LSCell{i}'];
    blcprint=[blcprint blc{i}];
    alcprint=[alcprint alc{i}];
    blmprint=[blmprint blm{i}];
    almprint=[almprint alm{i}];
    meandiffprint=[meandiffprint meandiff{i}];
    maxdiffprint=[maxdiffprint maxdiff{i}];
    
end


xlswrite([savename str '_Lifespans'],[LSCellprint])
xlswrite([savename str '_AverageBaselineActivity'],blcprint)
xlswrite([savename str '_AverageStimulatedActivity'],[alcprint])
xlswrite([savename str '_MaxBaselineActivity'],[blmprint])
xlswrite([savename str '_MaxStimulatedActivity'],[almprint])
xlswrite([savename str '_MeanDifferenceActivity'],[meandiffprint])
xlswrite([savename str '_MaxDifferenceActivity'],[maxdiffprint])
xlswrite([savename str '_LSCurve'],[timept; lifespanCurveMatrix'])
xlswrite([savename '_Lifespans'],[LSCellprint])
xlswrite([savename '_AverageBaselineActivity'],blcprint)
xlswrite([savename '_AverageStimulatedActivity'],[alcprint])
xlswrite([savename '_MaxBaselineActivity'],[blmprint])
xlswrite([savename '_MaxStimulatedActivity'],[almprint])
xlswrite([savename '_MeanDifferenceActivity'],[meandiffprint])
xlswrite([savename '_MaxDifferenceActivity'],[maxdiffprint])
xlswrite([savename '_LSCurve'],[timept; lifespanCurveMatrix'])
% 
% xlswrite([savename '_Lifespans'],[LSCell'])
% xlswrite([savename '_AverageBaselineActivity'],[blc])
% xlswrite([savename '_AverageStimulatedActivity'],[alc])
% xlswrite([savename '_MaxBaselineActivity'],[blm])
% xlswrite([savename '_MaxStimulatedActivity'],[alm])
% xlswrite([savename '_MeanDifferenceActivity'],[meandiff])
% xlswrite([savename '_MaxDifferenceActivity'],[maxdiff])
% xlswrite([savename '_LSCurve'],[timept; lifespanCurveMatrix'])
% 
% LSCellprint=[];
% for i=1:length(LSCell)
%     LSCellprint=[LSCellprint LSCell{i}'];
% end
% ss=[LSCell{1}' LSCell{2}' LSCell{3}' LSCell{4}'];
% error
% xlswrite([savename '_Lifespans'],[LSCell{1}' LSCell{2}' LSCell{3}' LSCell{4}'])
% xlswrite([savename '_AverageBaselineActivity'],[blc{1}; blc{2}; blc{3}; blc{4};])
% xlswrite([savename '_AverageStimulatedActivity'],[alc{1}; alc{2}; alc{3}; alc{4};])
% xlswrite([savename '_MaxBaselineActivity'],[blm{1}; blm{2}; blm{3}; blm{4};])
% xlswrite([savename '_MaxStimulatedActivity'],[alm{1}; alm{2}; alm{3}; alm{4};])
% xlswrite([savename '_MeanDifferenceActivity'],[meandiff{1}; meandiff{2}; meandiff{3}; meandiff{4};])
% xlswrite([savename '_MaxDifferenceActivity'],[maxdiff{1}; maxdiff{2}; maxdiff{3}; maxdiff{4};])
% xlswrite([savename '_LSCurve'],[timept; lifespanCurveMatrix'])
