# Supplementary material for: Optimized criteria for locomotion-based healthspan evaluation in C. elegans using the WorMotel system
Source: PLoS One. 2020 Mar 3;15(3):e0229583. doi: 10.1371/journal.pone.0229583 (PMC7053758; doi:10.1371/journal.pone.0229583)
Supplement: S2 File — This includes relevant scripts (See Tutorial). (ZIP) [file pone.0229583.s020.zip › S Tutorial/Step1_Imageprocessing/lifespanMap.m]

clear all
close all

load AJJ_10130_200117
for i=1:4
    figure
    [y j]=sort(LSCell{i})
    j(isnan(y))=[];
    
    imagesc(timept,1:length(j),alc{i}(:,j)',[0 200])
    hold on
    plot(LSCell{i}(j),1:length(j),'wx','LineWidth',3)
    colorbar
    xlabel('Time (Days)')
    ylabel('Worm #')
    set(gca,'FontSize',15)
end
