# Supplementary material for: Optimized criteria for locomotion-based healthspan evaluation in C. elegans using the WorMotel system
Source: PLoS One. 2020 Mar 3;15(3):e0229583. doi: 10.1371/journal.pone.0229583 (PMC7053758; doi:10.1371/journal.pone.0229583)
Supplement: S2 File — This includes relevant scripts (See Tutorial). (ZIP) [file pone.0229583.s020.zip › S Tutorial/Step1_Imageprocessing/lifespanMap_All.m]

clear all
close all

load AJJ_10169test_081016
LSWhole=[LSCell{1} LSCell{2} LSCell{3} LSCell{4}];
ActWhole=[alc{1} alc{2} alc{3} alc{4}];

    figure
    [y j]=sort(LSWhole);
    j(isnan(y))=[];
    
    imagesc(timept,1:length(j),ActWhole(:,j)')
    hold on
    for i=1:length(j)
        if j(i)<61
            plot(LSWhole(j(i)),i,'wx','LineWidth',3)
            text(LSWhole(j(i))+1,i,[num2str(j(i))],'Color','w','FontSize',10)
        elseif j(i)<121
            plot(LSWhole(j(i)),i,'gx','LineWidth',3)
            text(LSWhole(j(i))+1,i,[num2str(j(i))],'Color','g','FontSize',10)
        elseif j(i)<181
            plot(LSWhole(j(i)),i,'rx','LineWidth',3)
            text(LSWhole(j(i))+1,i,[num2str(j(i))],'Color','r','FontSize',10)
        else
            plot(LSWhole(j(i)),i,'cx','LineWidth',3)
            text(LSWhole(j(i))+1,i,[num2str(j(i))],'Color','c','FontSize',10)
        end
    end
    
    colorbar
    xlabel('Time (Days)')
    ylabel('Worm #')
    set(gca,'FontSize',15)
