# Supplementary material for: Optimized criteria for locomotion-based healthspan evaluation in C. elegans using the WorMotel system
Source: PLoS One. 2020 Mar 3;15(3):e0229583. doi: 10.1371/journal.pone.0229583 (PMC7053758; doi:10.1371/journal.pone.0229583)
Supplement: S2 File — This includes relevant scripts (See Tutorial). (ZIP) [file pone.0229583.s020.zip › S Tutorial/Step1_Imageprocessing/manualCensoringGUI.m]

function varargout = manualCensoringGUI(varargin)
% MANUALCENSORINGGUI MATLAB code for manualCensoringGUI.fig
%      MANUALCENSORINGGUI, by itself, creates a new MANUALCENSORINGGUI or raises the existing
%      singleton*.
%
%      H = MANUALCENSORINGGUI returns the handle to a new MANUALCENSORINGGUI or the handle to
%      the existing singleton*.
%
%      MANUALCENSORINGGUI('CALLBACK',hObject,eventData,handles,...) calls the local
%      function named CALLBACK in MANUALCENSORINGGUI.M with the given input arguments.
%
%      MANUALCENSORINGGUI('Property','Value',...) creates a new MANUALCENSORINGGUI or raises the
%      existing singleton*.  Starting from the left, property value pairs are
%      applied to the GUI before manualCensoringGUI_OpeningFcn gets called.  An
%      unrecognized property name or invalid value makes property application
%      stop.  All inputs are passed to manualCensoringGUI_OpeningFcn via varargin.
%
%      *See GUI Options on GUIDE's Tools menu.  Choose "GUI allows only one
%      instance to run (singleton)".
%
% See also: GUIDE, GUIDATA, GUIHANDLES

% Edit the above text to modify the response to help manualCensoringGUI

% Last Modified by GUIDE v2.5 26-Oct-2017 10:16:21

% Begin initialization code - DO NOT EDIT
gui_Singleton = 1;
gui_State = struct('gui_Name',       mfilename, ...
                   'gui_Singleton',  gui_Singleton, ...
                   'gui_OpeningFcn', @manualCensoringGUI_OpeningFcn, ...
                   'gui_OutputFcn',  @manualCensoringGUI_OutputFcn, ...
                   'gui_LayoutFcn',  [] , ...
                   'gui_Callback',   []);
if nargin && ischar(varargin{1})
    gui_State.gui_Callback = str2func(varargin{1});
end

if nargout
    [varargout{1:nargout}] = gui_mainfcn(gui_State, varargin{:});
else
    gui_mainfcn(gui_State, varargin{:});
end
% End initialization code - DO NOT EDIT


% --- Executes just before manualCensoringGUI is made visible.
function manualCensoringGUI_OpeningFcn(hObject, eventdata, handles, varargin)
% This function has no output args, see OutputFcn.
% hObject    handle to figure
% eventdata  reserved - to be defined in a future version of MATLAB
% handles    structure with handles and user data (see GUIDATA)
% varargin   command line arguments to manualCensoringGUI (see VARARGIN)

% Choose default command line output for manualCensoringGUI
handles.output = hObject;
% axes(handles.axes1)

% Update handles structure


srcImageFolder=getappdata(0,'srcImageFolder');
cd(srcImageFolder);
imagefilesbmp=dir('*.bmp');
imagefilespng=dir('*.png');
if length(imagefilesbmp)>0
    firstimage=imagefilesbmp(1).name;
elseif length(imagefilespng)>0
    firstimage=imagefilespng(1).name;
end
        

figOverlaid=imread([srcImageFolder filesep firstimage]);
load([srcImageFolder filesep 'ROI.mat'])
axes(handles.axes1)
imshow(figOverlaid);
handles.figOverlaid=figOverlaid;
handles.ROI=ROI;
handles.srcImageFolder=srcImageFolder;

%Check if the censorlist already exist
if exist([srcImageFolder filesep 'censorlist.mat'])
    load([srcImageFolder filesep 'censorlist.mat']);
    handles.censorlist=censorlist;
    handles.numlist=numlist;
    handles.existflag=true;
else
    handles.existflag=false;
end
if handles.existflag
    for j=1:length(censorlist)
        coords=censorlist{j};
        rectangle('Position',...
            [coords(1) coords(3) coords(2)-coords(1) coords(4)-coords(3)],'FaceColor',[1,0,0]);
    end
end
guidata(hObject, handles);

% UIWAIT makes manualCensoringGUI wait for user response (see UIRESUME)
% uiwait(handles.figure1);


% --- Outputs from this function are returned to the command line.
function varargout = manualCensoringGUI_OutputFcn(hObject, eventdata, handles) 
% varargout  cell array for returning output args (see VARARGOUT);
% hObject    handle to figure
% eventdata  reserved - to be defined in a future version of MATLAB
% handles    structure with handles and user data (see GUIDATA)

% Get default command line output from handles structure
varargout{1} = handles.output;


% --- Executes on button press in pushbutton1.
function pushbutton1_Callback(hObject, eventdata, handles)
% hObject    handle to pushbutton1 (see GCBO)
% eventdata  reserved - to be defined in a future version of MATLAB
% handles    structure with handles and user data (see GUIDATA)
flag= false;
while flag==false
[x y]=ginput(1);
ROI=handles.ROI;
for i=1:length(ROI)
    flag=false;
    %Check in which wormotel
    if (x>ROI(i,1)) & (x<ROI(i,2)) & (y>ROI(i,3)) & (y<ROI(i,4))
        flag=true;
        motelno=i;
        coords=ROI(i,:);
        break
    end
  
end
end
  disp(motelno)

%  Setting color to red & update censored list
if isfield(handles,'censorlist')
    censorlist=handles.censorlist;
else
    censorlist={};
end

%Check if wormotel was already in censorlist
flag=false;
for i=1:length(censorlist)
    tempROI=censorlist{i};
    
    if (x>tempROI(1,1)) && (x<tempROI(1,2)) && (y>tempROI(1,3))...
            && (y<tempROI(1,4))
        flag=true;
    end
end
if flag==false
censorlist{length(censorlist)+1}=coords;
rectangle('Position',...
    [coords(1) coords(3) coords(2)-coords(1) coords(4)-coords(3)],'FaceColor',[1,0,0]);
handles.censorlist=censorlist;
end

guidata(hObject, handles);


% --- Executes on button press in pushbutton2.
function pushbutton2_Callback(hObject, eventdata, handles)
% hObject    handle to pushbutton2 (see GCBO)
% eventdata  reserved - to be defined in a future version of MATLAB
% handles    structure with handles and user data (see GUIDATA)

censorlist=handles.censorlist;
flag=false; 
errorflag=false;
while (flag==false) && (errorflag==false)
[x y]=ginput(1);
figOverlaid=handles.figOverlaid;
if x<0 || y<0 || x>size(figOverlaid,1) || y>size(figOverlaid,2)
    errorflag=true;
    break
end
for i=1:length(censorlist)
    tempROI=censorlist{i};
    flag=false;
    if (x>tempROI(1,1)) && (x<tempROI(1,2)) && (y>tempROI(1,3))...
            && (y<tempROI(1,4))
        flag=true;
        %if found this wormotel, delete this entry and move everything
        %after backward
        if i>1
            templistbefore=censorlist(1:i-1);
        else
            templistbefore={};
        end
        if i<length(censorlist)
            templistafter=censorlist(i+1:length(censorlist));
        else
            templistafter={};
        end

        censorlist=[templistbefore templistafter];

        break
    end
end
end
cla(handles.axes1)
imshow(handles.figOverlaid)
for j=1:length(censorlist)
    coords=censorlist{j};
    rectangle('Position',...
    [coords(1) coords(3) coords(2)-coords(1) coords(4)-coords(3)],'FaceColor',[1,0,0]);
end

handles.censorlist=censorlist;
guidata(hObject, handles);


% --- Executes on button press in pushbutton3.
function pushbutton3_Callback(hObject, eventdata, handles)
% hObject    handle to pushbutton3 (see GCBO)
% eventdata  reserved - to be defined in a future version of MATLAB
% handles    structure with handles and user data (see GUIDATA)
censorlist=handles.censorlist;
srcImageFolder=handles.srcImageFolder;
templist=cell2mat(censorlist);
tempcensorlist=reshape(templist,[],4);
ROI=handles.ROI;
for i=1:length(censorlist)
    for j=1:length(ROI)
        temp1=censorlist{i};
        temp2=ROI(j,:);
        if temp1==temp2
            numlist(i)=j;
            break
        end
    end
end
dlmwrite([srcImageFolder filesep 'censorlist.txt'],numlist,...
    '\t');

dlmwrite([srcImageFolder filesep 'censorlist.txt'],tempcensorlist,...
    '-append','delimiter','\t');


save([srcImageFolder filesep 'censorlist.mat'],'censorlist','numlist')

close(manualCensoringGUI)
