# Supplementary material for: Optimized criteria for locomotion-based healthspan evaluation in C. elegans using the WorMotel system
Source: PLoS One. 2020 Mar 3;15(3):e0229583. doi: 10.1371/journal.pone.0229583 (PMC7053758; doi:10.1371/journal.pone.0229583)
Supplement: S2 File — This includes relevant scripts (See Tutorial). (ZIP) [file pone.0229583.s020.zip › S Tutorial/Step1_Imageprocessing/markTimeLabels.m]

% return 2d array
% 1st row: at the time to show.  1 is the mark of the time
% 2nd row: time to be shown
function retArray = markTimeLabels(srcTimeSecArray, labelIntervalTime, isUseRelativeTimeLapse)
    if isUseRelativeTimeLapse==true
        srcTimeSecArray = srcTimeSecArray - srcTimeSecArray(1);
    end
    dataCount = size(srcTimeSecArray, 2);
    timeLabelArray = zeros(2, dataCount);
  
    startTimeSec = srcTimeSecArray(1);
    endTimeSec = srcTimeSecArray(dataCount);
    durationSec = endTimeSec - startTimeSec;    
    durationHour = durationSec/60/60;
    durationDay = durationHour/24;
    if durationDay > 1
        timeFactor = 24*60*60; % day      
    elseif durationHour > 1
        timeFactor = 60*60;   % hour
    else
        timeFactor = 60;    % min
    end
    
    theLastTimeShowed = -10000000;
    for q=1:dataCount
            timeLabelArray(1,q) = 0;
            if theLastTimeShowed ~= round(srcTimeSecArray(q)/timeFactor-0.5) && ...
                        mod(round(srcTimeSecArray(q)/timeFactor-0.5), labelIntervalTime) == 0 
                    timeLabelArray(1,q) = 1;
                    timeLabelArray(2,q) = srcTimeSecArray(q)/timeFactor;
                    theLastTimeShowed = round(timeLabelArray(2,q)-0.5);
            end
    end
        

    retArray = timeLabelArray;
end
