# Supplementary material for: Optimized criteria for locomotion-based healthspan evaluation in C. elegans using the WorMotel system
Source: PLoS One. 2020 Mar 3;15(3):e0229583. doi: 10.1371/journal.pone.0229583 (PMC7053758; doi:10.1371/journal.pone.0229583)
Supplement: S2 File — This includes relevant scripts (See Tutorial). (ZIP) [file pone.0229583.s020.zip › S Tutorial/Step1_Imageprocessing/mattmakevideo.m]

%% day 14
% make video for young worms zoom

clear all
close all
fname=['2016-07-'];
fsuf=[').bmp'];

currsec=55;
currmin=06;
currhour=16;
currday=24;
i=1;
hourelapsed=0;
dayelapsed=0;
while i<290

    try
        currf=[fname num2str(currday,'%02d') ' (' num2str(currhour,'%02d') '-' num2str(currmin,'%02d') '-' num2str(currsec,'%02d') fsuf];
        a=imread(currf);
    catch
        while ~exist(currf)
            currsec=currsec+1;
            currf=[fname num2str(currday,'%02d') ' (' num2str(currhour,'%02d') '-' num2str(currmin,'%02d') '-' num2str(currsec,'%02d') fsuf];
        end
        a=imread(currf);
    end

    b=imagesc(a(1260:1620,1920:2390),[20 100]);
    colormap(gray)

    text(0,-10, ['Time: ' num2str(dayelapsed) ' Days ' num2str(round(hourelapsed)) ' Hours' ],'Color',[0 0 0],'FontSize',15)
    set(gca,'XTickLabel','')
    set(gca,'YTickLabel','')
    set(gca,'XTick',[])
    set(gca,'YTick',[])
    drawnow


    if currmin==0
        currmin=15;
    elseif currmin==15
        currmin=30;
    elseif currmin==30
        currmin=45;
    elseif currmin==45
        currmin=0;
        currhour=currhour+1;
    end

    if currhour==24
        currhour=0;
        currday=currday+1;

    end


    hourelapsed=hourelapsed+0.25;
    if hourelapsed==24;
        hourelapsed=0;
        dayelapsed=dayelapsed+1;
    end
    saveas(b,['Paraquat_' num2str(i)],'jpg');

i=i+1
end
