# Supplementary material for: Optimized criteria for locomotion-based healthspan evaluation in C. elegans using the WorMotel system
Source: PLoS One. 2020 Mar 3;15(3):e0229583. doi: 10.1371/journal.pone.0229583 (PMC7053758; doi:10.1371/journal.pone.0229583)
Supplement: S2 File — This includes relevant scripts (See Tutorial). (ZIP) [file pone.0229583.s020.zip › S Tutorial/Step1_Imageprocessing/MoveFileTool.m]

targetChip='chip299';
destFolder = 'K:\Images\chip299';
srcFolder = 'K:\Images\ComDesk\Blue light daily scanning';

disp('Scanning folder');
folderList = folderSubFolders(srcFolder, 2);   

 for q=1:size(folderList,1)
               if size(strfind(folderList{q}, targetChip))>0
                   disp(['Working on ' folderList{q}]);
                   try
                    movefile([folderList{q} filesep '*.png'],destFolder);
                   catch
                   end
                   
                   try
                    movefile([folderList{q} filesep '*.bmp'],destFolder);
                   catch
                   end
               end
 end
 
