# Supplementary material for: Optimized criteria for locomotion-based healthspan evaluation in C. elegans using the WorMotel system
Source: PLoS One. 2020 Mar 3;15(3):e0229583. doi: 10.1371/journal.pone.0229583 (PMC7053758; doi:10.1371/journal.pone.0229583)
Supplement: S2 File — This includes relevant scripts (See Tutorial). (ZIP) [file pone.0229583.s020.zip › S Tutorial/Step1_Imageprocessing/Remove_DeadWormsInOutActivityArray.m]

function retOutActivityArray = Remove_DeadWormsInOutActivityArray(outLocomotionArray, srcPDataFile)
outLocomotionArrayCropped = outLocomotionArray;

[upperPath, deepestFolder] = fileparts(srcPDataFile);
[upperPath2, deepestFolder2] = fileparts(upperPath);
[pathstr,name,ext] = fileparts(srcPDataFile);
    
% read start time
TheStartTimeArray= GetImageTimeArray(srcPDataFile, cellstr(fileread([upperPath2 filesep 'Experiment start time.txt'])));

% load mat files
load([upperPath2 filesep 'imageTimeArray.mat']);
load([upperPath2 filesep 'outLifespanArray.mat']);

imageNumInPData = str2double(name(6:end));


curTimePointSec = ComputeTimeDiffBtwTwoDateVectors(imageTimeArray(imageNumInPData, :), TheStartTimeArray);

rowList = zeros(0);
   
   for q=1:240
       if outLifespanArray{q+1, 6} <  curTimePointSec
           rowList = [rowList; q+3];
       else
          outLocomotionArrayCropped{q+3, 6} =  outLifespanArray{q+1, 6};
       end
   end
   
outLocomotionArrayCropped(rowList(:), :) = [];
retOutActivityArray = outLocomotionArrayCropped;
end
