# Supplementary material for: Optimized criteria for locomotion-based healthspan evaluation in C. elegans using the WorMotel system
Source: PLoS One. 2020 Mar 3;15(3):e0229583. doi: 10.1371/journal.pone.0229583 (PMC7053758; doi:10.1371/journal.pone.0229583)
Supplement: S2 File — This includes relevant scripts (See Tutorial). (ZIP) [file pone.0229583.s020.zip › S Tutorial/Step1_Imageprocessing/RunBatchBlueLightImageAnalysis.m]

function RunBatchBlueLightImageAnalysis()

    %% Setting
         
    targetChipInput = inputdlg('What is the chip string?    ex) chip292  or chip');
    if isempty(targetChipInput)  || size(targetChipInput{1,1}, 2) == 0
        msgbox('Empty input!  Ending...');
        return;
    end
    
    targetChip = targetChipInput{1,1};
    analysisTimeInterval = 20;   % unit is second    
    isReanalyze = 1;        %0: no reanalysis,  1: reanalysis
    
    
    
    %% Select image folders
    srcImageFolder = uigetdir();
    if srcImageFolder == 0 
        msgbox('Folder not chosen', 'Error', 'error');
        return;
    end

    folderList = folderSubFolders(srcImageFolder, 2);
    
       
    parfor q=1:size(folderList,1)
        if size(strfind(folderList{q}, 'chip269'))>0 
            conrinue;
        end
        
        if size(strfind(folderList{q}, targetChip))>0
            if isReanalyze == 0 && exist([folderList{q} filesep 'ContinuousActivity' num2str(analysisTimeInterval) '.mat'],'file')
                continue;
           end
            
            BlueLightImageAnalysis(folderList{q}, analysisTimeInterval);
        end
    end

    msgbox([folderList{1} ' (and others) completed!']);   
end
