# Supplementary material for: Optimized criteria for locomotion-based healthspan evaluation in C. elegans using the WorMotel system
Source: PLoS One. 2020 Mar 3;15(3):e0229583. doi: 10.1371/journal.pone.0229583 (PMC7053758; doi:10.1371/journal.pone.0229583)
Supplement: S2 File — This includes relevant scripts (See Tutorial). (ZIP) [file pone.0229583.s020.zip › S Tutorial/Step1_Imageprocessing/Save_ActivityHeatmapResponseCurve.m]

function Save_ActivityHeatmapResponseCurve(srcPdataFolder, srcPdataFile, maxActivity, isCloseWindow)

%% Create folders
LivingDeadHeatmapFolder = [srcPdataFolder filesep 'Living and Dead' filesep 'heatmap'];
if ~exist(LivingDeadHeatmapFolder, 'dir')
    mkdir(LivingDeadHeatmapFolder);
end
LivingDeadHeatmapThumbnailFolder = [srcPdataFolder filesep 'Living and Dead' filesep 'heatmap thumbnail'];
if ~exist(LivingDeadHeatmapThumbnailFolder, 'dir')
    mkdir(LivingDeadHeatmapThumbnailFolder);
end

LivingHeatmapFolder = [srcPdataFolder filesep 'Only living' filesep 'heatmap'];
if ~exist(LivingHeatmapFolder, 'dir')
    mkdir(LivingHeatmapFolder);
end
LivingHeatmapThumbnailFolder = [srcPdataFolder filesep 'Only living' filesep 'heatmap thumbnail'];
if ~exist(LivingHeatmapThumbnailFolder, 'dir')
    mkdir(LivingHeatmapThumbnailFolder);
end
LivingActivityResponseCurveFolder = [srcPdataFolder filesep 'Only living' filesep 'activity response'];
if ~exist(LivingActivityResponseCurveFolder, 'dir')
    mkdir(LivingActivityResponseCurveFolder);
end


%% Set info
curImageNum = str2double(srcPdataFile(6:(strfind(srcPdataFile, '.')-1)));
wellInfoFileName = 'Well info.txt';


%% Draw activity heat map of both living and dead worms
outLocomotionArray = ...
   CreateOutActivityArrayFor1ContinuousImagingV3(srcPdataFolder, srcPdataFile, 0, wellInfoFileName, true, false);

   DrawLocomotionHeatmapV2(240, outLocomotionArray, round(600/(size(outLocomotionArray, 2)-7)), ...
        2, 0, maxActivity, ...
        true, true, [LivingDeadHeatmapThumbnailFolder filesep 'Activity heatmap' num2str(curImageNum) ' thumb.png'], true, true, isCloseWindow);

   DrawLocomotionHeatmapV2(240, outLocomotionArray, round(600/(size(outLocomotionArray, 2)-7)), 8, 0, maxActivity, ...
        false, true, [LivingDeadHeatmapFolder filesep 'Activity heatmap' num2str(curImageNum) '.png'], true, true, isCloseWindow);


%% Draw activity heat map of only living worms
    % Delete dead worms
    outLocomotionArray = Remove_DeadWormsInOutActivityArray(outLocomotionArray, [srcPdataFolder filesep srcPdataFile]);

    DrawLocomotionHeatmapV2(240, outLocomotionArray, round(600/(size(outLocomotionArray, 2)-7)), ...
        2, 0, maxActivity, ...
        true, true, [LivingHeatmapThumbnailFolder filesep 'Activity heatmap' num2str(curImageNum) ' thumb.png'], true, true, isCloseWindow);

    DrawLocomotionHeatmapV2(240, outLocomotionArray, round(600/(size(outLocomotionArray, 2)-7)), 8, 0, maxActivity, ...
        false, true, [LivingHeatmapFolder filesep 'Activity heatmap' num2str(curImageNum) '.png'], true, true, isCloseWindow);

    
%% Draw activity response curve

[upperPath, deepestFolder] = fileparts(srcPdataFolder);   
sampleIDs = GetSampleIDArrayFromWellInfoFile([upperPath filesep wellInfoFileName]);


for q=1:size(sampleIDs,1)

    curSampleID_LivingActivityResponseCurveFolder = [srcPdataFolder filesep 'Only living' filesep 'activity response' filesep sampleIDs{q}];
    if ~exist(curSampleID_LivingActivityResponseCurveFolder, 'dir')
        mkdir(curSampleID_LivingActivityResponseCurveFolder);
    end


    targetSampleID = sampleIDs{q};
    [rowStart, rowEnd] = Find_RowStartEndOfTargetSampleID (outLocomotionArray, targetSampleID);
    if rowStart  == 0
        continue;
    end

    % Search for cols
    colStart = 0;
    colEnd = 0;
    for q=8:size(outLocomotionArray,2)
    if outLocomotionArray{4, q}==-2
        if colStart == 0
            colStart = q;
        end
    else
        if colStart ~= 0
            colEnd = q - 1;
            break;
        end
    end
    end

    if colStart == 0 && colEnd == 0
        colStart = round(size(outLocomotionArray, 2)/2);
        colEnd = colStart + 1;
    end

    %rowStart = 12;
    %rowEnd = 12;
    meanActivityBeforeArray = mean(cell2mat(outLocomotionArray(rowStart:rowEnd, 8:colStart-1)), 1);
    timeMinBeforeArray = (cell2mat(outLocomotionArray(3, 8:colStart-1))-outLocomotionArray{3,colStart})/60;
    meanActivityAfterArray = mean(cell2mat(outLocomotionArray(rowStart:rowEnd, colEnd+1:end)), 1);
    timeMinAfterArray = (cell2mat(outLocomotionArray(3, colEnd+1:end))-outLocomotionArray{3,colEnd})/60;


    %
    hFig1 = figure(1);
    set(hFig1, 'PaperPositionMode','auto');
    set(hFig1, 'position', [0,0,400,300]);

    plot(timeMinBeforeArray, meanActivityBeforeArray)
    hold on;
    plot(timeMinAfterArray, meanActivityAfterArray);
    title(targetSampleID);
    xlabel('Time (min)');
    ylabel('Average activity of living worms');
    grid on
    axis([-15,15, -maxActivity*0.1 maxActivity]);
    hold off;

    saveas(gcf, [curSampleID_LivingActivityResponseCurveFolder filesep 'Activity curve' num2str(curImageNum) '.png'],'png');
    close(gcf)

    outTextArray = char(ConvertMat2Str(timeMinBeforeArray) , ConvertMat2Str(meanActivityBeforeArray) , ConvertMat2Str(timeMinAfterArray) , ConvertMat2Str(meanActivityAfterArray')); 
    dlmwrite([curSampleID_LivingActivityResponseCurveFolder filesep 'Activity curve' num2str(curImageNum) '.txt'],outTextArray,'delimiter','');
    %copy(outTextArray);
end

end
