# Supplementary material for: Optimized criteria for locomotion-based healthspan evaluation in C. elegans using the WorMotel system
Source: PLoS One. 2020 Mar 3;15(3):e0229583. doi: 10.1371/journal.pone.0229583 (PMC7053758; doi:10.1371/journal.pone.0229583)
Supplement: S2 File — This includes relevant scripts (See Tutorial). (ZIP) [file pone.0229583.s020.zip › S Tutorial/Step1_Imageprocessing/SearchStimulationTime.m]

function retActivePeriodsArray = SearchStimulationTime(srcImageFolder, ...
                                                        fileNames, imageTimeArray, ...
                                                        activePeriodsArray, ...
                                                        detectMethod)
  periodCount = size(activePeriodsArray, 1);
  
  for curPeriod=1:periodCount
  
    searchStimulationBeginTimeMin = activePeriodsArray(curPeriod, 3)/60/2 - 1;
    searchStimulationEndTimeMin = activePeriodsArray(curPeriod, 3)/60/2 + 1;
      
      
    % find startImg and endImg  
    startImg = -1;
    endImg = -1;
    for q=activePeriodsArray(curPeriod, 1):activePeriodsArray(curPeriod, 2)
        if ComputeTimeDiffBtwTwoDateVectors( ...
                imageTimeArray(q,:), imageTimeArray(activePeriodsArray(curPeriod, 1),:)) ...
                >= round(searchStimulationBeginTimeMin*60)
            startImg = q;
            break;
        end
    end
    if startImg == -1
        activePeriodsArray(curPeriod, 4) = 0;
        activePeriodsArray(curPeriod, 5) = 0;
        continue;
    end
    
    for q=startImg+1:activePeriodsArray(curPeriod, 2)
        if ComputeTimeDiffBtwTwoDateVectors( ...
                imageTimeArray(q,:), imageTimeArray(activePeriodsArray(curPeriod, 1),:)) ...
                > round(searchStimulationEndTimeMin*60)
            endImg = q;
            break;
        end
    end
    if endImg == -1
        activePeriodsArray(curPeriod, 4) = 0;
        activePeriodsArray(curPeriod, 5) = 0;
        continue;
    end
    
    
    % Analyze mean fm (sharpness) value for vibration detection
    if strcmp(detectMethod, 'vibration')
        vibrationROI = [850, 650, 750, 550];
        fmValues = zeros(5,1);
        
        
        for q=activePeriodsArray(curPeriod, 1):(activePeriodsArray(curPeriod, 1)+4)
            display(['Analyzing mean sharpness...' fileNames{q}]);
            srcImg = imread([srcImageFolder filesep fileNames{q}]);
            if ndims(srcImg) ==3 
                srcImg = rgb2gray(srcImg);
            end    
            fmValues(q - activePeriodsArray(curPeriod, 1) + 1, 1) = ...
                        fmeasure(srcImg, 'GRAE', vibrationROI);
            pause(0.05);        
        end
        fmMean = mean(fmValues);        
    end
    
    
    % Detect stimulation on
    stimulationBegin = -1;
    stimulationEnd = -1;
    for q=startImg:endImg
        display(['Searching Stimulation-On-Time at ' fileNames{q}]);
        pause(0.05);

        
        switch detectMethod
            case 'nothing'
                if q == round((endImg-startImg)/2) + startImg
                    isStimulationFound = true;
                else
                    isStimulationFound = false;
                end
            case 'light'
                srcImg = imread([srcImageFolder filesep fileNames{q}]);
                if ndims(srcImg) ==3 
                    srcImg = rgb2gray(srcImg);
                end                
                imga = uint16(srcImg);
                avgGray=mean(imga(1:500,1:1500));
                if avgGray>200
                    isStimulationFound = true;
                else
                    isStimulationFound = false;
                end
            case 'vibration' 
                srcImg = imread([srcImageFolder filesep fileNames{q}]);
                if ndims(srcImg) ==3 
                    srcImg = rgb2gray(srcImg);
                end                
                fm = fmeasure(srcImg, 'GRAE', vibrationROI);
                if fmMean - fm > 5
                    isStimulationFound = true;
                else
                    isStimulationFound = false;
                end
        end
   
        
        if isStimulationFound
            if stimulationBegin == -1
                stimulationBegin = q-1;
            end        
        else
            if stimulationBegin ~= -1
                stimulationEnd = q-1+1;
                break;
            end
        end    
    end

    
    

    % if no illumination found. this is for control w/o light illumination
    if stimulationBegin == -1;
        stimulationBegin = activePeriodsArray(curPeriod, 1) + ...
                round((activePeriodsArray(curPeriod, 2) - activePeriodsArray(curPeriod, 1))/2);
        stimulationEnd = stimulationBegin + 1;
        activePeriodsArray(curPeriod, 6) = 0;
    else
        activePeriodsArray(curPeriod, 6) = 1;
    end

    
    activePeriodsArray(curPeriod, 4) = stimulationBegin;
    activePeriodsArray(curPeriod, 5) = stimulationEnd;    
    
    display('One imaging period completed');
  end
  
  
  retActivePeriodsArray = activePeriodsArray;
end
