# Supplementary material for: Optimized criteria for locomotion-based healthspan evaluation in C. elegans using the WorMotel system
Source: PLoS One. 2020 Mar 3;15(3):e0229583. doi: 10.1371/journal.pone.0229583 (PMC7053758; doi:10.1371/journal.pone.0229583)
Supplement: S2 File — This includes relevant scripts (See Tutorial). (ZIP) [file pone.0229583.s020.zip › S Tutorial/Step1_Imageprocessing/SearchStimulationTimeV2.m]

function retActivePeriodsArray = SearchStimulationTimeV2(srcImageFolder, ...
                                                        fileNames, imageTimeArray, ...
                                                        activePeriodsArray, ...
                                                        detectMethod)
  periodCount = size(activePeriodsArray, 1);
  
  for curPeriod=1:periodCount
  
    searchStimulationBeginTimeMin = activePeriodsArray(curPeriod, 3)/60/2 - 1;
    searchStimulationEndTimeMin = activePeriodsArray(curPeriod, 3)/60/2 + 1;
      
      
    % find startImg and endImg  
    startImg = -1;
    endImg = -1;
    for q=activePeriodsArray(curPeriod, 1):activePeriodsArray(curPeriod, 2)
        if ComputeTimeDiffBtwTwoDateVectors( ...
                imageTimeArray(q,:), imageTimeArray(activePeriodsArray(curPeriod, 1),:)) ...
                >= round(searchStimulationBeginTimeMin*60)
            startImg = q;
            break;
        end
    end
    if startImg == -1
        activePeriodsArray(curPeriod, 4) = 0;
        activePeriodsArray(curPeriod, 5) = 0;
        continue;
    end
    
    for q=startImg+1:activePeriodsArray(curPeriod, 2)
        if ComputeTimeDiffBtwTwoDateVectors( ...
                imageTimeArray(q,:), imageTimeArray(activePeriodsArray(curPeriod, 1),:)) ...
                > round(searchStimulationEndTimeMin*60)
            endImg = q;
            break;
        end
    end
    if endImg == -1
        activePeriodsArray(curPeriod, 4) = 0;
        activePeriodsArray(curPeriod, 5) = 0;
        continue;
    end
    
     
    
    % Detect stimulation on
    stimulationBegin = -1;
    stimulationEnd = -1;
    vibrationROI = [850, 650, 750, 550];
    for q=startImg:endImg
        display(['Searching Stimulation-On-Time at ' fileNames{q}]);
        pause(0.05);

        
        switch detectMethod
            case 'nothing'
                if q == round((endImg-startImg)/2) + startImg
                    isStimulationFound = true;
                else
                    isStimulationFound = false;
                end
            case 'light'
                srcImg = imread([srcImageFolder filesep fileNames{q}]);
                if ndims(srcImg) ==3 
                    srcImg = rgb2gray(srcImg);
                end                
                imga = uint16(srcImg);
                avgGray=mean(imga(1:500,1:1500));
                if avgGray>200
                    isStimulationFound = true;
                else
                    isStimulationFound = false;
                end
            case 'vibration' 
                
                if q==startImg
                   srcImgA = imread([srcImageFolder filesep fileNames{q-1}]);
                    if ndims(srcImgA) ==3 
                        srcImgA = rgb2gray(srcImgA);
                    end                     
                    imgA = uint16(srcImgA(850:1300,650:1000));
                else
                    imgA = imgB;
                end
                srcImgB = imread([srcImageFolder filesep fileNames{q}]);
                if ndims(srcImgB) ==3 
                    srcImgB = rgb2gray(srcImgB);
                end                
                imgB = uint16(srcImgB(850:1300,650:1000));
                        
                
                avgGrayDiff=mean(mean(abs(imgA-imgB)));
                disp(['avg. gray diff. = ' num2str(avgGrayDiff)]);
                if avgGrayDiff > 10
                    isStimulationFound = true;
                else
                    isStimulationFound = false;
                end
        end
   
        
        if isStimulationFound
            if stimulationBegin == -1
                stimulationBegin = q-1;
            end        
        else
            if stimulationBegin ~= -1
                stimulationEnd = q-1+1;
                break;
            end
        end    
    end

    
    

    % if no illumination found. this is for control w/o light illumination
    if stimulationBegin == -1;
        stimulationBegin = activePeriodsArray(curPeriod, 1) + ...
                round((activePeriodsArray(curPeriod, 2) - activePeriodsArray(curPeriod, 1))/2);
        stimulationEnd = stimulationBegin + 1;
        activePeriodsArray(curPeriod, 6) = 0;
    else
        activePeriodsArray(curPeriod, 6) = 1;
    end

    
    activePeriodsArray(curPeriod, 4) = stimulationBegin;
    activePeriodsArray(curPeriod, 5) = stimulationEnd;    
    
    display('One imaging period completed');
  end
  
  
  retActivePeriodsArray = activePeriodsArray;
end
