# Supplementary material for: Optimized criteria for locomotion-based healthspan evaluation in C. elegans using the WorMotel system
Source: PLoS One. 2020 Mar 3;15(3):e0229583. doi: 10.1371/journal.pone.0229583 (PMC7053758; doi:10.1371/journal.pone.0229583)
Supplement: S2 File — This includes relevant scripts (See Tutorial). (ZIP) [file pone.0229583.s020.zip › S Tutorial/Step1_Imageprocessing/sortFilesByDate.m]

function fileNames = sortFilesByDate(srcDir)
    D = dir(srcDir);
    D = D(3:end);
        numImages = length(D);
    c =0;
    fileNameTemp=[];
    imageTimeArray=[];
        for q=1:numImages
            fileName = D(q).name;
            switch fileName(end-3:end)
                case '.png' 
                   c=c+1;
            imageTimeArray(c,1:6) = [str2double(fileName(1:4)) ...
                                     str2double(fileName(6:7)) ...
                                     str2double(fileName(9:10)) ...
                                     str2double(fileName(13:14)) ...
                                     str2double(fileName(16:17)) ...
                                     str2double(fileName(19:20)) ...
                                     ];
                                 fileNameTemp{c}=fileName;
                                 
                case '.bmp'
                    c=c+1;
            imageTimeArray(c,1:6) = [str2double(fileName(1:4)) ...
                                     str2double(fileName(6:7)) ...
                                     str2double(fileName(9:10)) ...
                                     str2double(fileName(13:14)) ...
                                     str2double(fileName(16:17)) ...
                                     str2double(fileName(19:20)) ...
                                     ];      
                                 fileNameTemp{c}=fileName;
                                 
                case '.jpg'
            c=c+1;
            imageTimeArray(c,1:6) = [str2double(fileName(1:4)) ...
                                     str2double(fileName(6:7)) ...
                                     str2double(fileName(9:10)) ...
                                     str2double(fileName(13:14)) ...
                                     str2double(fileName(16:17)) ...
                                     str2double(fileName(19:20)) ...
                                     ];
                                 fileNameTemp{c}=fileName;
                                 
            
            end
        end
    
    
    [datenumArray,timeIndexArray]=sort(datenum(imageTimeArray));
    fileNames={fileNameTemp{timeIndexArray}};
    
    

end
