# Supplementary material for: Optimized criteria for locomotion-based healthspan evaluation in C. elegans using the WorMotel system
Source: PLoS One. 2020 Mar 3;15(3):e0229583. doi: 10.1371/journal.pone.0229583 (PMC7053758; doi:10.1371/journal.pone.0229583)
Supplement: S2 File — This includes relevant scripts (See Tutorial). (ZIP) [file pone.0229583.s020.zip › S Tutorial/Step1_Imageprocessing/sortFilesByName.m]

% srcDir is dir struct
% Example
% t=dir('image*.bmp');
% sortFilesByName(t)
function fileNames = sortFilesByName(srcDir)
  f = cell(1, size(srcDir, 1));
  
  for q=1:size(f,2)
      f{1, q} = srcDir(q).name;
  end
  
  fileNames = natsortfiles(f);
end
