# Supplementary material for: Optimized criteria for locomotion-based healthspan evaluation in C. elegans using the WorMotel system
Source: PLoS One. 2020 Mar 3;15(3):e0229583. doi: 10.1371/journal.pone.0229583 (PMC7053758; doi:10.1371/journal.pone.0229583)
Supplement: S2 File — This includes relevant scripts (See Tutorial). (ZIP) [file pone.0229583.s020.zip › S Tutorial/Step1_Imageprocessing/sort_nat_struct.m]

% sort_nat_struct.m
% Anthony Fouad
%
% Wrapper for sort_nat, adapting it to struct arrays returned by dir. 

function [d_sort,index] = sort_nat_struct(d,N,mode)

% Handle inputs
    if nargin < 3; mode = 'ascend';     end

% Transform the file name struct into a cell array of file names
    c = cell(N,1);
    
    for n = 1:N
        c{n} = d(n).name;
    end

% run this cell through sort_nat to get the sort indices    
    [~,index] = sort_nat(c,mode);
    
% resort the struct array according to these indices
    d_sort = d(index);
    
end
