# Supplementary material for: Optimized criteria for locomotion-based healthspan evaluation in C. elegans using the WorMotel system
Source: PLoS One. 2020 Mar 3;15(3):e0229583. doi: 10.1371/journal.pone.0229583 (PMC7053758; doi:10.1371/journal.pone.0229583)
Supplement: S2 File — This includes relevant scripts (See Tutorial). (ZIP) [file pone.0229583.s020.zip › S Tutorial/Step1_Imageprocessing/stimulatedLightHSLSAnalysis_totalHSdays_140617.m]

function stimulatedLightHSLSAnalysis(destAnalysisFolder, srcImageChip, numGenotypes,savename,destPdataFolder)
% Lifespan and Healthspan data
% generates plots
% close all

% filenames=[destAnalysisFolder filesep 'pdata (interval 20 sec)' filesep srcImageChip '_Processed.mat'];
filenames = savename;
load(filenames)

% numGenotypes=4;
% define healthspan
thresh=0.25; % "healthy" activity threshold

maxormean=1; % 0=use average activity, 1=use max activity

maxdef=90; % percentile to consider as max activity
dt=timept(2)-timept(1);
for j=1:numGenotypes
    for i=1:240/numGenotypes
        
        if maxormean==0
            bmax=prctile(blc{j}(:,i),maxdef);
            amax=prctile(alc{j}(:,i),maxdef);
            [blast]=find(blc{j}(:,i)>thresh*bmax);
            [alast]=find(alc{j}(:,i)>thresh*amax);
        else
            bmax=prctile(blm{j}(:,i),maxdef);
            amax=prctile(alm{j}(:,i),maxdef);
            [blast]=find(blm{j}(:,i)>thresh*bmax);
            [alast]=find(alm{j}(:,i)>thresh*amax);
        end
        
   %     try
            %HSCellB{j}(i)=timept(blast(end));
            %HSCellA{j}(i)=timept(alast(end));
            try
                %HSCellB{j}(i)=1*length(blast);
                %HSCellA{j}(i)=1*length(alast);
                %HSCellB{j}(i)=sum(timept(blast+1)-timept(blast));
                %HSCellA{j}(i)=sum(timept(alast+1)-timept(alast));
               % HSCellB{j}(i)=sum(timept(blast(2:end))-timept(blast(1:end-1)));
                %HSCellA{j}(i)=sum(timept(alast(2:end))-timept(alast(1:end-1)));
                HSCellB{j}(i)=length(blast)+timept(blast(end))-length(timept(1:blast(end)))-1;
                HSCellA{j}(i)=length(alast)+timept(alast(end))-length(timept(1:alast(end)))-1;
                
            catch
                HSCellB{j}(i)=NaN;
                HSCellA{j}(i)=NaN;
            end
           
%             
%         catch
%             HSCellB{j}(i)=NaN;
%             HSCellA{j}(i)=NaN;
%         end
    end
end

% tiles=4; % number of

% Bin HS and LS by lifespan

myshape{1}='o-';
myshape{2}='s-';
C{1}=[0 0 0];
C{2}=[1 0 0];
x=0:1:30;

% for k=1:numGenotypes
%     toplot=[k k];
%     r=1;
%     figure
%     for z=toplot
%         
%         for j=1:tiles
%             
%             jj=prctile(LSCell{z},100/tiles*(j-1));
%             jj2=prctile(LSCell{z},100/tiles*j);
%             
%             temp=find((LSCell{z}>jj).*(LSCell{z}<(jj2)));
%             
%             BinLSCell{z}(j)=nanmean(LSCell{z}(temp));
%             BinLSCellStd{z}(j)=nanstd(LSCell{z}(temp))/sqrt(length(temp));
%             
%             if r==2
%                 BinHSCell{z}(j)=nanmean(HSCellA{z}(temp));
%                 BinHSCellStd{z}(j)=nanstd(HSCellA{z}(temp))/sqrt(length(temp));
%             else
%                 BinHSCell{z}(j)=nanmean(HSCellB{z}(temp));
%                 BinHSCellStd{z}(j)=nanstd(HSCellB{z}(temp))/sqrt(length(temp));
%             end
%             
%             clear temp
%             
%             
%             
%         end
%         BinLSCell{z}(BinLSCell{z}==0)=NaN;
%         BinHSCell{z}(BinHSCell{z}==0)=NaN;
%         hold on
%         
%         
%         %errorbar(BinLSCell{z},BinHSCell{z},BinHSCellStd{z},myshape{r},'Color',C{r},'LineWidth',2,'MarkerSize',10)
%         
%         r=r+1;
%         
%     end

% end
str=date;
cd(destPdataFolder)
save(filenames,'LSCell','HSCellA','blc','alc','blm','alm','meandiff','maxdiff','lifespanCurveMatrix','timept')
filenamesstr=[destPdataFolder filesep srcImageChip '_' str '_Processed.mat'];
save(filenamesstr,'LSCell','HSCellA','blc','alc','blm','alm','meandiff','maxdiff','lifespanCurveMatrix','timept')

HSCellAprint=[];
for i=1:length(HSCellA)
    HSCellAprint=[HSCellAprint HSCellA{i}'];
end
xlswrite([destPdataFolder filesep srcImageChip str '_healthspan.xls'],HSCellAprint);
xlswrite([destPdataFolder filesep srcImageChip '_healthspan.xls'],HSCellAprint);
% xlswrite([str '_healthspan.xls'],[HSCellA{1}; HSCellA{2}; HSCellA{3}; HSCellA{4}])
% xlswrite('healthspan.xls',[HSCellA{1}; HSCellA{2}; HSCellA{3}; HSCellA{4}])
