# Supplementary material for: Optimized criteria for locomotion-based healthspan evaluation in C. elegans using the WorMotel system
Source: PLoS One. 2020 Mar 3;15(3):e0229583. doi: 10.1371/journal.pone.0229583 (PMC7053758; doi:10.1371/journal.pone.0229583)
Supplement: S2 File — This includes relevant scripts (See Tutorial). (ZIP) [file pone.0229583.s020.zip › S Tutorial/Step1_Imageprocessing/StimulationImageAnalysisAlpha.m]

%%%%%%%%%%%%%%%%%%%%%%%%%%%%%%%%%%%%%%%%%%%%%%%%%%%%%%%%%%%%%%%%%%%%%%%%%%%
%               WorMotel Analysis GUI (Last Updated 3/14/18)
%
%
% This version of GUI allows user to analyze wormotel life span experiment
% data from define ROIs to life span and health span calculation. The final
% output is four plots of the different genotypes' sorted life span heat
% map, in addition to the survival curves.
%
% If there is concern for a certain button or function, please Ctrl+F and
% search for the name of the button, there is a comment at the beginning of
% each button callback stating the name and function(when necessary).
%
% Most of the buttons and functions of the buttons are better and more
% in detail described in Areta Jushaj's wormotel analysis software
% documentation. Please refer to it and when things are unclear, commenting
% in this code can offer some updates or details.
%
% The uses of buttons:
% 1) Initialize and Define ROIs: It allows user to define ROI and create
%   Analysis Folder if non-existent.
% 2) Select Image Folder: Select where the experiment folder is, necessary
%   for analysis, especially if ROI has been defined.
% 3) Select Source Analysis Folder: Selects the analysis folder of this
%   experiment, e.g. "E:\Analysis\12321\". This is crucial to reading
%   existing analysis files
% 4) Rerun Analysis to Generate Data: click to generate Pdata 540 sec and
%   pdata 20 sec data. It usually takes a long time
% 5&6) Video and Plot: When showing video of a wormotel, click to switch
%   display to video or plot of activity in one day.
% 7) Auto Set to Zero: Automatically Set detected activity after 2 idle
%   days to zero. Especially useful during first step of manual editting
%   when data is noisy.
% 8) Select Group or Genotype: Click on the pop-up menu on the right hand
%   side and it allows selection of one genotype to display its activity
%   heatmap
% 9) Manual Check (show video): shows the video(4 frames) of the selected
%   wormotel in one specific day.
% 10) Manual Set Activity to Zero: Set Activity of selected wormotel on and
%   after the selected day to zero.
% 11) Save as image: save the current heatmap as jpg image.
% 12) Extract 540 LS & HS Calculation: Analyze according to Pdata 20 data
%   to generate LS and HS xls files.
% 13) Generate LifeSpan Curve: Generates four sorted activity heatmaps
%   according to life span, in addition to a 4-panel plot of all four
%   genotypes.
% 14) Save as images: Save the 4-panel plot and the comparison survival
%   curve plot to the destAnalysisFolder as jpg files.
% 15) Manual Censoring(major update, recommended over set pdata to zero
%   function): This button opens up another graphic UI that allows the user
%   to select/unselect one/multiple wormotels from the real image to
%   exclude from the LS and HS analysis. This does not alter the pdata
%   values however during the LS and HS calculations activity of the
%   censored wells will be set to NaN.
%%%%%%%%%%%%%%%%%%%%%%%%%%%%%%%%%%%%%%%%%%%%%%%%%%%%%%%%%%%%%%%%%%%%%%%%%%%

function varargout = StimulationImageAnalysisAlpha(varargin)
% STIMULATIONIMAGEANALYSISALPHA MATLAB code for StimulationImageAnalysisAlpha.fig
%      STIMULATIONIMAGEANALYSISALPHA, by itself, creates a new STIMULATIONIMAGEANALYSISALPHA or raises the existing
%      singleton*.
%
%      H = STIMULATIONIMAGEANALYSISALPHA returns the handle to a new STIMULATIONIMAGEANALYSISALPHA or the handle to
%      the existing singleton*.
%
%      STIMULATIONIMAGEANALYSISALPHA('CALLBACK',hObject,eventData,handles,...) calls the local
%      function named CALLBACK in STIMULATIONIMAGEANALYSISALPHA.M with the given input arguments.
%
%      STIMULATIONIMAGEANALYSISALPHA('Property','Value',...) creates a new STIMULATIONIMAGEANALYSISALPHA or raises the
%      existing singleton*.  Starting from the left, property value pairs are
%      applied to the GUI before StimulationImageAnalysisAlpha_OpeningFcn gets called.  An
%      unrecognized property name or invalid value makes property application
%      stop.  All inputs are passed to StimulationImageAnalysisAlpha_OpeningFcn via varargin.
%
%      *See GUI Options on GUIDE's Tools menu.  Choose "GUI allows only one
%      instance to run (singleton)".
%
% See also: GUIDE, GUIDATA, GUIHANDLES

% Edit the above text to modify the response to help StimulationImageAnalysisAlpha

% Last Modified by GUIDE v2.5 08-Dec-2017 13:42:10

% Begin initialization code - DO NOT EDIT
gui_Singleton = 1;
gui_State = struct('gui_Name',       mfilename, ...
    'gui_Singleton',  gui_Singleton, ...
    'gui_OpeningFcn', @StimulationImageAnalysisAlpha_OpeningFcn, ...
    'gui_OutputFcn',  @StimulationImageAnalysisAlpha_OutputFcn, ...
    'gui_LayoutFcn',  [] , ...
    'gui_Callback',   []);
if nargin && ischar(varargin{1})
    gui_State.gui_Callback = str2func(varargin{1});
end

if nargout
    [varargout{1:nargout}] = gui_mainfcn(gui_State, varargin{:});
else
    gui_mainfcn(gui_State, varargin{:});
end
% End initialization code - DO NOT EDIT


% --- Executes just before StimulationImageAnalysisAlpha is made visible.
function StimulationImageAnalysisAlpha_OpeningFcn(hObject, eventdata, handles, varargin)
% This function has no output args, see OutputFcn.
% hObject    handle to figure
% eventdata  reserved - to be defined in a future version of MATLAB
% handles    structure with handles and user data (see GUIDATA)
% varargin   command line arguments to StimulationImageAnalysisAlpha (see VARARGIN)

% Choose default command line output for StimulationImageAnalysisAlpha
handles.output = hObject;

% Update handles structure
guidata(hObject, handles);

% UIWAIT makes StimulationImageAnalysisAlpha wait for user response (see UIRESUME)
% uiwait(handles.figure1);


% --- Outputs from this function are returned to the command line.
function varargout = StimulationImageAnalysisAlpha_OutputFcn(hObject, eventdata, handles)
% varargout  cell array for returning output args (see VARARGOUT);
% hObject    handle to figure
% eventdata  reserved - to be defined in a future version of MATLAB
% handles    structure with handles and user data (see GUIDATA)

% Get default command line output from handles structure
varargout{1} = handles.output;


% --- Executes on button press in pushbutton11.
function pushbutton11_Callback(hObject, eventdata, handles)
% hObject    handle to pushbutton11 (see GCBO)
% eventdata  reserved - to be defined in a future version of MATLAB
% handles    structure with handles and user data (see GUIDATA)

% This button is for "Select Image Folder"

% split dir name into useable info
srcImageFolder=uigetdir();
dirtemp=strsplit(srcImageFolder,'\');
srcImageChip=dirtemp{end};
srcImageRoot=strtok(srcImageFolder,srcImageChip);
detectionMethod = 'light';
%templateROIid = '001';


% save as templateROIid
templateROIid = srcImageChip;
handles.templateROIid=templateROIid;

% save other info into handle
% Still need to solve the problem of templateROIid
handles.srcImageFolder = srcImageFolder;
handles.srcImageChip = srcImageChip;
handles.srcImageRoot = srcImageRoot;
handles.detectionMethod = detectionMethod;
%handles.templateROIid = templateROIid;


% % Selecting genotype regions

% save genotype info when isn't
% genotype1 = [1:10 21:30 41:50 61:70 81:90 101:110];
% genotype2 = [11:20 31:40 51:60 71:80 91:100 111:120];
% genotype3 = [121:130 141:150 161:170 181:190 201:210 221:230];
% genotype4 = [131:140 151:160 171:180 191:200 211:220 231:240];

% handles.genotype1 = genotype1;
% handles.genotype2 = genotype2;
% handles.genotype3 = genotype3;
% handles.genotype4 = genotype4;
guidata(hObject,handles);


% --- Executes on button press in pushbutton13.
function pushbutton13_Callback(hObject, eventdata, handles)
% hObject    handle to pushbutton13 (see GCBO)
% eventdata  reserved - to be defined in a future version of MATLAB
% handles    structure with handles and user data (see GUIDATA)

% This button is for "Select Source Analysis Folder

destAnalysisFolder=uigetdir();
dirtemp=strsplit(destAnalysisFolder,'\');
filesepposis=find(destAnalysisFolder=='\');
filesepposi=filesepposis(end);
destAnalysisChip=dirtemp{end};
destAnalysisRoot=destAnalysisFolder(1:filesepposi-1);


% Well count set to 240
% Change here if necessary!
wellCount=240;


% if non-existence dir, mkdir
if ~exist(destAnalysisRoot, 'dir')
    mkdir(destAnalysisRoot);
end
if ~exist(destAnalysisFolder, 'dir')
    mkdir(destAnalysisFolder);
end
destPdataModFolder=[destAnalysisFolder filesep 'pdata (interval 540 sec)'];


%Save data
handles.destAnalysisFolder = destAnalysisFolder;
handles.destAnalysisChip = destAnalysisChip;
handles.destAnalysisRoot = destAnalysisRoot;
handles.destPdataModFolder=destPdataModFolder;

% load well info
if exist([destAnalysisFolder filesep 'Well info.mat'])
    load([destAnalysisFolder filesep 'Well info.mat']);
elseif exist([destAnalysisFolder filesep 'Well info.txt'])
    getGenotypeInformation(wellCount, destAnalysisFolder);
    load([destAnalysisFolder filesep 'Well info.mat']);
else
    genotypes{1} = [1:10 21:30 41:50 61:70 81:90 101:110];
    genotypes{2} = [11:20 31:40 51:60 71:80 91:100 111:120];
    genotypes{3} = [121:130 141:150 161:170 181:190 201:210 221:230];
    genotypes{4} = [131:140 151:160 171:180 191:200 211:220 231:240];
end
handles.genotypes=genotypes;
handles.genono=size(genotypes,1);


guidata(hObject,handles);


%%Main Analysis Part
% --- Executes on button press in pushbutton17.
function pushbutton17_Callback(hObject, eventdata, handles)
% hObject    handle to pushbutton17 (see GCBO)
% eventdata  reserved - to be defined in a future version of MATLAB
% handles    structure with handles and user data (see GUIDATA)

% This Button is for "Rerun Analysis to Generate Pdata"
% This version tries to get rid of all the .NET thing. refer to older
% versions when .NET graphics is necessary


srcImageFolder=handles.srcImageFolder;
rootFolder=uigetdir(srcImageFolder,'Select where analysis scripts exist');
cd(rootFolder);
addpath(genpath(rootFolder));   % add all subfolders to matlab path
templateROIid=handles.templateROIid;
maxActivity = 400;      % the highest value of activity shown in heatmap
analysisIntervalForLifespan = 60*9;    % 10 min
analysisIntervalForActivity = 100;     % 100 sec
handles.maxActivity = maxActivity;
handles.analysisIntervalForLifespan = analysisIntervalForLifespan;
handles.analysisIntervalForActivity = analysisIntervalForActivity;

detectionMethod=handles.detectionMethod;
srcImageFolder=handles.srcImageFolder;
srcImageRoot=handles.srcImageRoot;
destAnalysisFolder=handles.destAnalysisFolder;
destAnalysisRoot=handles.destAnalysisRoot;
if isfield(handles,'destPdataModFolder')
    destPdataModFolder=handles.destPdataModFolder;
else
    destPdataModFolder=[destAnalysisFolder filesep 'pdata (interval 540 sec)'];
end
analysisIntervalForLifespan = handles.analysisIntervalForLifespan;
analysisIntervalForActivity = handles.analysisIntervalForActivity;
isContinuousImaging = true;

% scan folders for fileNames
disp('Scanning folder');
close all
fileNames = sortFilesByDate(srcImageFolder);
handles.fileNames = fileNames;
%fileNames = GetSortedImageFileNames(srcImageFolder);
save([destAnalysisFolder filesep 'fileNames.mat'], 'fileNames');
cell2csv([destAnalysisFolder filesep 'fileNames.txt'], fileNames', '\t');

disp('Collecting file date information');
imageTimeArray = GetImageTimeArray(srcImageFolder, fileNames);

% create pdata mod folder when necessary
if ~(exist(destPdataModFolder)==7)
    mkdir(destPdataModFolder)
end

save([destAnalysisFolder filesep 'imageTimeArray.mat'], 'imageTimeArray');
save([destPdataModFolder filesep 'imageTimeArray.mat'], 'imageTimeArray');
dlmwrite([destAnalysisFolder filesep 'imageTimeArray.txt'],imageTimeArray,'delimiter','\t');
dlmwrite([destPdataModFolder filesep 'imageTimeArray.txt'],imageTimeArray,'delimiter','\t');
disp('Searching active imaging periods');
maxTimeIntervalSec = 60; % this two values are hard coded, change when necessary
minDurationMin = 18;
activePeriodsArray = SearchActiveImagingPeriods(imageTimeArray, maxTimeIntervalSec, minDurationMin);
disp('Done');

% % delete period if total period length is longer than 32 min
% activePeriodsArray(activePeriodsArray(:,3) > 32*60, : ) = [];

disp('Searching stimulation time');
activePeriodsArray = SearchStimulationTimeV2(srcImageFolder, fileNames, imageTimeArray, ...
    activePeriodsArray, detectionMethod);

% delete period if stimulation not found
activePeriodsArray(activePeriodsArray(:,6) == 0 , : ) = [];

% save activePeriodsArray
save([destAnalysisFolder filesep 'activePeriods.mat'],'activePeriodsArray');


% Export activePeriodsArray

activePeriodsArrayExp = cell(size(activePeriodsArray, 1), 12);
for q=1:size(activePeriodsArray, 1)
    for w=1:8
        activePeriodsArrayExp{q,w}= num2str(activePeriodsArray(q, w));
    end
    activePeriodsArrayExp{q,9}= fileNames{activePeriodsArray(q, 1)};
    activePeriodsArrayExp{q,10}= fileNames{activePeriodsArray(q, 2)};
    activePeriodsArrayExp{q,11}= fileNames{activePeriodsArray(q, 4)};
    activePeriodsArrayExp{q,12}= fileNames{activePeriodsArray(q, 5)};
end
cell2csv([destAnalysisFolder filesep 'activePeriods.txt'], activePeriodsArrayExp, '\t');

display('done');


% Compute activity for determining lifespan
load([destAnalysisFolder filesep 'activePeriods.mat']);
load([destAnalysisFolder filesep 'fileNames.mat']);
load([destAnalysisFolder filesep 'imageTimeArray.mat']);


ComputeActivityToDetectDeath_RobotRealignment(fileNames, imageTimeArray, ...
    activePeriodsArray, analysisIntervalForLifespan, srcImageFolder, destAnalysisFolder);

% for manual inspection
CreateOutLifespanArrayTemplate(destAnalysisFolder, analysisIntervalForLifespan);
handles.activePeriodsArray=activePeriodsArray;
handles.activePeriodsArrayExp=activePeriodsArrayExp;
handles.imageTimeArray = imageTimeArray;
handles.fileNames = fileNames;

% Compute activity
load([destAnalysisFolder filesep 'activePeriods.mat']);
load([destAnalysisFolder filesep 'fileNames.mat']);
load([destAnalysisFolder filesep 'imageTimeArray.mat']);


isReanalyzeAll = true;
ComputeActivity_RobotRealignment(fileNames, imageTimeArray, ...
    activePeriodsArray, detectionMethod, ...
    analysisIntervalForActivity, srcImageFolder, destAnalysisRoot, ...
    isReanalyzeAll);
disp('computeactivityrobotrelignmentdone');


temp = msgbox('Analysis Completed!!');
openfig('StimulationImageAnalysisAlpha.fig');

% guidata(hObject,handles);


% --- Executes on button press in pushbutton14.
function pushbutton14_Callback(hObject, eventdata, handles)
% hObject    handle to pushbutton14 (see GCBO)
% eventdata  reserved - to be defined in a future version of MATLAB
% handles    structure with handles and user data (see GUIDATA)

% This button loads 5 images around the roi of the selected well
% before stimulus and 5 images after stimulus on the selected day

% This button is for "Manual Check (Show Video)"
% plays the video of 4 selected frames of a well (user-selected) in axes13


%input from mouse left click

axes(handles.axes9)
%cla(handles.axes9)
[x,y]=ginput(1);
disp(x);
disp(y);
%truncate to integer coordinates
xid=round(x);
dayvideo=round(y);

%Check if there is list of clicks available
if ~(isfield(handles,'videoNo'))
    videoNo=1;
    videolist={};
else
    videoNo=handles.videoNo+1;
    videolist=handles.videolist;
end
handles.videoNo=videoNo;
videolist{videoNo,1}=xid;
videolist{videoNo,2}=dayvideo;
videolist{videoNo,3}=handles.genoflag;
handles.videolist=videolist;
handles.currentxid=xid;
handles.currentdayvideo=dayvideo;
%gather info from handle which genotype is chosen and select correct
%cellNo.
genoflag=handles.genoflag;
% genotype1=handles.genotypes{1};
% genotype2=handles.genotypes{2};
% genotype3=handles.genotypes{3};
% genotype4=handles.genotypes{4};
genotypes=handles.genotypes;
% switch genoflag
%     case 1
%         wormotelno=genotypes{1}(xid);
%     case 2
%         wormotelno=genotypes{2}(xid);
%     case 3
%         wormotelno=genotypes{3}(xid);
%     case 4
%         wormotelno=genotypes{4}(xid);
%     otherwise
%         disp('Error')
% end
wormotelno=genotypes{genoflag}(xid);

%Load ROI files
srcImageFolder=handles.srcImageFolder;
load([srcImageFolder filesep 'ROI.mat']);
coord=ROI(wormotelno,:);
handles.coord=coord;
%calculate which images to look at
destAnalysisFolder=handles.destAnalysisFolder;
load([destAnalysisFolder filesep 'filenames.mat']);
load([destAnalysisFolder filesep 'activePeriods.mat']);
temptable=readtable([destAnalysisFolder filesep 'activePeriods.txt'],'Delimiter','	');
% destPdataModFolder=handles.destPdataModFolder;
% load([destPdataModFolder filesep 'pdataMod.mat']);
destPdataFolder=handles.destPdataFolder;
currentpdataname=[destPdataFolder filesep 'pdata' num2str(activePeriodsArray(dayvideo,1)) '.mat'];
load(currentpdataname,'dysaveb','dxsaveb');


imagefilestoload=temptable(dayvideo,9:12);
handles.imagefilestoload=imagefilestoload;
handles.dysaveb=dysaveb;
handles.dxsaveb=dxsaveb;
for i=1:size(imagefilestoload,2)
    imgtemp=imread([srcImageFolder filesep char(imagefilestoload{1,i})]);
    xmax=size(imgtemp,2);
    ymax=size(imgtemp,1);
    X1=coord(1)-dxsaveb;
    X2=coord(2)-dxsaveb;
    Y1=coord(3)-dysaveb;
    Y2=coord(4)-dysaveb;
    if Y1<1
        Y1=1;
    end
    if Y2>ymax
        Y2=ymax;
    end
    if X1<1
        X1=1;
    end
    if X2>xmax
        X2=xmax;
    end
    imgtemp=imgtemp(round(Y1:Y2),round(X1:X2));
    
    
    
    
    imgset{i}=imgtemp;
end
handles.dysavebd=dysaveb;
handles.dxsavebd=dxsaveb;

%figure
%imshow([imgset{1},imgset{2}])
%movie(imgset);
handles.imgset = imgset;
axes(handles.axes13)
cla(handles.axes13);
imshow(imgset{1})
handles.imgid=1;
handles.videoFlag=false;
axes(handles.axes9)
hold on
for i=1:videoNo
    if videolist{i,3}==handles.genoflag
        [xidtemp]=videolist{i,1};
        daynumtemp=videolist{i,2};
        plot(xidtemp,daynumtemp,'co','MarkerSize',10,'LineWidth',1)
    end
end

currentxid=handles.currentxid;
currentdayvideo=handles.currentdayvideo;
indstring=['Displaying Genotype ' num2str(handles.genoflag) ' worm No. '...
    num2str(currentxid) ' day ' num2str(currentdayvideo) ' imageNo '...
    num2str(1)];
set(handles.text17,'string',indstring)
handles.videoFlag=false;
guidata(hObject, handles);

% --- Executes on button press in pushbutton15.
function pushbutton15_Callback(hObject, eventdata, handles)
% hObject    handle to pushbutton15 (see GCBO)
% eventdata  reserved - to be defined in a future version of MATLAB
% handles    structure with handles and user data (see GUIDATA)


% This button is "Manual Set Activity to Zero"
% sets a certain cell value to zero

% switched to the version, where we arbitrarily choose the analysis
% interval and don't set pdata20 to zero; It still sets pdata 540 to zero
% for lifespan analysis

axes(handles.axes9)
if isfield(handles,'destPdataFolder')
    destPdataFolder=handles.destPdataFolder;
else
    destPdataFolder=[handles.destAnalysisFolder filesep 'pdata (interval 20 sec)'];
end
% Check if there is saved pdatagreaterthan95
if exist([destPdataFolder filesep '95thPrctilePdata.mat'])
    load([destPdataFolder filesep '95thPrctilePdata.mat'],'pdatagreaterthan95');
end

%Check if there is pdatamod
pdatamodflag=false;

if exist([handles.destPdataModFolder filesep 'pdataMod.mat'])
    pdatamodflag=true;
    %Check if there is editted pdata
    destPdataModFolder = handles.destPdataModFolder;
    if ~(exist([destPdataModFolder filesep 'pdataModEditted.mat'],'file')==2)
        load([destPdataModFolder filesep 'pdataMod.mat']);
    else
        load([destPdataModFolder filesep 'pdataModEditted.mat']);
    end
end


flag2=true;
while flag2==true
    flag = true;
    while flag == true
        
        % Old input using inputdlg, changed to ginput
        %clrActivity=inputdlg({'Enter Genotype','Enter Day #', 'Enter WorMotel Number'}...
        %    , 'Manually Set Activity to Zero',1,{'1','19','39'});
        [x,y]=ginput(1);
        disp(x);
        disp(y);

        maxday=size(pdatagreaterthan95,1);
        flag=false;
        %Check Data Validity
        gtype = handles.genoflag;
        if  gtype<1
            disp('Wrong Genotype Input');
            flag=true;
        end
        daynum = round(y);
        disp(daynum);
        %disp(maxday);
        %disp(['maximum day' num2str(daynum)]);
        if daynum <0 || daynum>maxday
            disp('Wrong Day Number Input')
            flag=true;
        end
        wormnum = round(x);
        
        disp('wormnumber');
        disp(wormnum);
        
        if wormnum >240/length(handles.genotypes) || wormnum <1
            disp('Wrong wormnum');
            flag=true;
        end
    end
    
    %Convert wormnum back to actual coordinate in pdata
    
    genoflag=handles.genoflag;
    genotypes=handles.genotypes;
    wormotelno=genotypes{genoflag}(wormnum);
    genotypeplot=genotypes{genoflag};
    
    
    flag2=false;
    %Warn user if correct well has been clicked on
    msg=sprintf(['Is WorMotel No Correct \n Day No ' num2str(daynum) ' WorMotelNo ' ...
        num2str(wormotelno)]);
    chosenflag = questdlg(msg, ...
        'WorMotel GUI 2017', ...
        'Yes, Continue', 'No, Rechoose','No, Rechoose');
    %Response cases
    switch chosenflag
        case 'Yes, Continue'
            flag2=false;
        case 'No, Rechoose'
            flag2=true;
    end
    disp('chosenflag');
    
end


disp('check wormotelno');
disp(wormotelno);

% set pdatagreaterthan95 to zero
pdatagreaterthan95(daynum:size(pdatagreaterthan95,1),wormotelno)=0;
disp(['pdata>95 on day #' num2str(daynum) ' and worMotel ' num2str(wormotelno) ...
    ' has been set to zero.']);
save([destPdataFolder filesep '95thPrctilePdata.mat'],'pdatagreaterthan95');


%set pdata 540 sec to zero
if pdatamodflag
pdata(daynum:size(pdata,1),wormotelno+3)=0;
disp(['pdata 540 on day #' num2str(daynum) ' and worMotel ' num2str(wormotelno) ...
    ' has been set to zero.']);
save([destPdataModFolder filesep 'pdataModEditted.mat'],'pdata');
end

% pdatagene=pdata(:,genotypeplot+3);
% imagesc(pdata(:,genotypeplot+3))


% start plotting
pdatagene=pdatagreaterthan95(:,genotypeplot);
imagesc(pdatagene)
colormap default

% plot a green square for last day of activity per worm
for i=1:size(pdatagene,2)
    if find(pdatagene(:,i)>0,1,'last')
        pdatageneLS(i) = find(pdatagene(:,i)>0,1,'last');
    else
        pdatageneLS(i)=0;
    end
end
plot(1:size(pdatagene,2),pdatageneLS,'gs','MarkerSize',10,'LineWidth',1)
handles.pdatageneLS=pdatageneLS;


% plot a white dot per each activity day per worm
hold on
for i=1:size(pdatagene,2)
    for j=1:size(pdatagene,1)
        if (pdatagene(j,i)>0)
            plot(i,j,'w.','MarkerSize',10,'LineWidth',1)
        end
    end
end

if pdatamodflag
% write data into pdatamod
dlmwrite([destPdataModFolder filesep 'pdataModEditted.txt'] ,pdata,'delimiter','\t');

%passing this information to popupmenu for graphing
handles.pdata=pdata;

end


% start processing the pdata arbitrary interval data
daymaximum=size(pdatagene,1);
analysisInterval=str2num(destPdataFolder(end-7:end-5));
% destAnalysisRoot=handles.destAnalysisRoot;
% srcImageChip=handles.srcImageChip;


%set pdata arbitrary to zero
destAnalysisFolder=handles.destAnalysisFolder;
pdata20secFolder = [destAnalysisFolder filesep ...
    'pdata (interval ' num2str(analysisInterval) ' sec)'];


%Rewrite the pdata arbitrary files
load([destAnalysisFolder filesep 'activePeriods.mat']);
for dayspec=daynum:daymaximum
    if ~(exist([pdata20secFolder filesep 'pdata' num2str(activePeriodsArray(dayspec,1)) ...
            'Editted.mat'],'file')==2)
        load([pdata20secFolder filesep 'pdata' num2str(activePeriodsArray(dayspec,1)) ...
            '.mat'],'pdata');
    else
        load([pdata20secFolder filesep 'pdata' num2str(activePeriodsArray(dayspec,1)) ...
            'Editted.mat'],'pdata');
    end
    for i=1:size(pdata,1)
        pdata(i,wormotelno)=0;
    end
    save([pdata20secFolder filesep 'pdata' num2str(activePeriodsArray(dayspec,1)) ...
        'Editted.mat'],'pdata');
end
for dayspec=1:daynum-1
    if ~(exist([pdata20secFolder filesep 'pdata' num2str(activePeriodsArray(dayspec,1)) ...
            'Editted.mat'],'file')==2)
        load([pdata20secFolder filesep 'pdata' num2str(activePeriodsArray(dayspec,1)) ...
            '.mat'],'pdata');
        save([pdata20secFolder filesep 'pdata' num2str(activePeriodsArray(dayspec,1)) ...
            'Editted.mat'],'pdata');
    end
end
%if exist([pdataModFolder filesep 'EditRecord.txt'], 'file')
fid=fopen([destPdataFolder filesep 'EditRecord.txt'], 'a');
%end
formatspec='Worm Acitivity on Day %d and WormNumber %d has been set to zero \n';
fprintf(fid, formatspec, daynum, wormotelno);
fclose(fid);

%Check if there is list of clicks available
if ~(isfield(handles,'editNo'))
    editNo=1;
    editlist={};
else
    editNo=handles.editNo+1;
    editlist=handles.editlist;
end
handles.editNo=editNo;

editlist{editNo,1}=wormnum;
editlist{editNo,2}=daynum;
editlist{editNo,3}=handles.genoflag;
handles.editlist=editlist;

axes(handles.axes9)
%check if a list of edits are available
hold on
for i=1:editNo
    if editlist{i,3}==handles.genoflag
        [wormnumtemp]=editlist{i,1};
        daynumtemp=editlist{i,2};
        plot(wormnumtemp,daynumtemp,'rx','MarkerSize',10,'LineWidth',3)
    end
end


% plot a green square for last day of activity per worm
hold on
pdatagene=handles.pdatagene;
pdatageneLS=handles.pdatageneLS;
plot(1:size(pdatagene,2),pdatageneLS,'gs','MarkerSize',10,'LineWidth',1)


if isfield(handles,'videolist')
    videoNo=handles.videoNo;
    videolist=handles.videolist;
    
    axes(handles.axes9)
    hold on
    for i=1:videoNo
        if videolist{i,3}==handles.genoflag
            [xidtemp]=videolist{i,1};
            daynumtemp=videolist{i,2};
            plot(xidtemp,daynumtemp,'co','MarkerSize',10,'LineWidth',1)
        end
    end
end
srcImageFolder=handles.srcImageFolder;
censorflag=false;
if exist([srcImageFolder filesep 'censorlist.mat'])
    load([srcImageFolder filesep 'censorlist.mat']);
    censorlisttemp=numlist;
    censorflag=true;
end

% check if any wells got censored
if censorflag
    censorlistcurrentgenotype={};
    j=0;
    for i=1:length(censorlisttemp)
        if ismember(censorlisttemp(i),genotypes{genoflag})
            j=j+1;
            censorlistcurrentgenotype{j}=censorlisttemp(i);
        end
    end
    for i=1:length(censorlistcurrentgenotype)
        censorplotlist(i)=find(genotypes{genoflag}==censorlistcurrentgenotype{i});
    end
end
hold on
if exist('censorplotlist')
    plot(censorplotlist,1,'rs','MarkerSize',10,'LineWidth',3);
end

temp = msgbox('Value set to zero!');

guidata(hObject,handles);


% --- Executes on button press in pushbutton18.
%% Changed to autoplay
function pushbutton18_Callback(hObject, eventdata, handles)
% hObject    handle to pushbutton18 (see GCBO)
% eventdata  reserved - to be defined in a future version of MATLAB
% handles    structure with handles and user data (see GUIDATA)

% This button is for "Play" and plays the video(start)

axes(handles.axes13)
%imgset=handles.imgset;%Contains the calculated figures
imgid=1;%start from first image
seriesid=0;
videoFlag=true;
handles.videoFlag=videoFlag;
guidata(hObject, handles);
while videoFlag
    handles=guidata(hObject);
    if isfield(handles,'videoFlag')
        videoFlag=handles.videoFlag;
    end
    imgset=handles.imgset;
    currentxid=handles.currentxid;
    currentdayvideo=handles.currentdayvideo;
    axes(handles.axes13)
    imshow(imgset{imgid})
    pause(0.5)
    if imgid<4
        imgid=imgid+1;
    else
        imgid=1;
        seriesid=seriesid+1;
    end
    
    indstring=['Displaying Genotype ' num2str(handles.genoflag) ' worm No. '...
        num2str(currentxid) ' day ' num2str(currentdayvideo) ' imageNo '...
        num2str(imgid)];
    set(handles.text17,'string',indstring)
    
    if seriesid==3
        videoFlag=false;
        handles.videoFlag=videoFlag;
    end
end

guidata(hObject, handles);

% --- Executes on button press in pushbutton19.
function pushbutton19_Callback(hObject, eventdata, handles)
% hObject    handle to pushbutton19 (see GCBO)
% eventdata  reserved - to be defined in a future version of MATLAB
% handles    structure with handles and user data (see GUIDATA)

% This button is for "Stop", stops the playing video
handles.videoFlag=false;


guidata(hObject, handles);


% --- Executes on button press in pushbutton21.
function pushbutton21_Callback(hObject, eventdata, handles)
% hObject    handle to pushbutton21 (see GCBO)
% eventdata  reserved - to be defined in a future version of MATLAB
% handles    structure with handles and user data (see GUIDATA)
%srcImageFolder=handles.srcImageFolder;

% This button is for "Initialize and define ROIs"

rootFolder=uigetdir('','Select where analysis scripts exist');

cd(rootFolder);
addpath(genpath(rootFolder));   % add all subfolders to matlab path
% global asmNetGraphics;
% asmNetGraphics=NET.addAssembly([rootFolder '\Dependencies\NetGraphics\NetGraphics.dll']);
% ContinuousStimulationAnalysis();
% disp(rootFolder);
DefineROI();
% ConvertInitsToROI();
close all;
openfig('StimulationImageAnalysisAlpha.fig')


% Copy files necessary for analysis
rootAnalysisFolderRoot=uigetdir('','Please select a directory to place the Analysis Folder');
rootAnalysisFolder=[rootAnalysisFolderRoot filesep 'Analysis'];
if exist(rootAnalysisFolder)==7
    flagRoot=false;
else
    mkdir(rootAnalysisFolder);
end

disp('Copying Files into Analysis folder to set up');

[firstImageFileName,firstImageFilePath] = ...
    uigetfile({'*.jpg;*.tif;*.png;*.gif;*.bmp','All Image Files';...
    '*.*','All Files' }, 'Select FirstImage to copy');
dirtemp=strsplit(firstImageFilePath,'\');
templateROIid=dirtemp{end-1};


if ~(exist([rootAnalysisFolder filesep 'ROItemplate']))
    mkdir([rootAnalysisFolder filesep 'ROItemplate'])
end

copyfile([firstImageFilePath filesep firstImageFileName], ...
    [rootAnalysisFolder filesep 'ROItemplate' filesep 'ROI' templateROIid '.png']);
copyfile([firstImageFilePath filesep 'ROI.mat'], ...
    [rootAnalysisFolder filesep 'ROItemplate' filesep 'ROI' templateROIid '.mat']);
% copyfile([firstImageFilePath filesep 'OverlayedROI.jpeg'], ...
%     [rootAnalysisFolder filesep 'ROItemplate' filesep 'ROI' templateROIid '-overlayed.jpeg']);
handles.templateROIid=templateROIid;

srcImageChip=templateROIid;
srcImageRoot=strtok(firstImageFilePath,srcImageChip);
detectionMethod = 'light';

handles.srcImageFolder = firstImageFilePath;
handles.srcImageChip = srcImageChip;
handles.srcImageRoot = srcImageRoot;
handles.detectionMethod = detectionMethod;


%Write Experiment Start Time file
experimentStartTimeTemp=strsplit(firstImageFileName,'.');
experimentStartTime=experimentStartTimeTemp{1};
destAnalysisFolder=[rootAnalysisFolder filesep templateROIid];

if ~(exist(destAnalysisFolder))
    mkdir(destAnalysisFolder);
end

handles.destAnalysisFolder=destAnalysisFolder;
destPdataModFolder=[destAnalysisFolder filesep 'pdata (interval 540 sec)'];
if ~(exist(destPdataModFolder))
    mkdir(destPdataModFolder);
end

handles.destPdataModFolder=destPdataModFolder;
experimentStartTimeFile= ...
    fopen([rootAnalysisFolder filesep templateROIid filesep ...
    'Experiment start time.txt'],'w');
fprintf(experimentStartTimeFile,experimentStartTime);
fclose(experimentStartTimeFile);


%Write Well Info file
wellInfoFile=fopen([rootAnalysisFolder filesep templateROIid filesep ...
    'Well info.txt'],'w');

%Gather input from user about the genotypes
genono=inputdlg('Input number of genotypes in this experiment');
genono=str2num(genono{1});
handles.genono=genono;
inputlist={};
for i=1:genono
    inputlist{i}=['Genotype' num2str(i)];
end
fprintf(wellInfoFile,'SampleID\tWellArray\n');
genotypeNames=inputdlg(inputlist,...
    'Input Name for Genotypes! Please remember to edit genotype info if necessary!!');
handles.genotypeNames=genotypeNames;


handles.genono=genono;
if genono==4
    fprintf(wellInfoFile,char(genotypeNames{1}));
    fprintf(wellInfoFile,'\tA1.A10;B1.B10;C1.C10;D1.D10;E1.E10;F1.F10;\n');
    fprintf(wellInfoFile,char(genotypeNames{2}));
    fprintf(wellInfoFile,'\tA11.A20;B11.B20;C11.C20;D11.D20;E11.E20;F11.F20;\n');
    fprintf(wellInfoFile,char(genotypeNames{3}));
    fprintf(wellInfoFile,'\tG1.G10;H1.H10;I1.I10;J1.J10;K1.K10;L1.L10;\n');
    fprintf(wellInfoFile,char(genotypeNames{4}));
    fprintf(wellInfoFile,'\tG11.G20;H11.H20;I11.I20;J11.J20;K11.K20;L11.L20;\n');
elseif genono==12
    for i=1:genono
        fprintf(wellInfoFile,char(genotypeNames{i}));
        fprintf(wellInfoFile,['\t' char(64+i) '1.' char(64+i) '20\n']);
    end
    temp=msgbox('Remember to edit the well info.txt file!!');
    
else
    for i=1:genono
        fprintf(wellInfoFile,char(genotypeNames{i}));
        fprintf(wellInfoFile,['\t\n']);
    end
end
fclose(wellInfoFile);
disp('Done writing preparation files.');

temp = msgbox('ROIs ready!');


% guidata(hObject, handles)


% --- Executes on selection change in popupmenu1.
function popupmenu1_Callback(hObject, eventdata, handles)
% hObject    handle to popupmenu1 (see GCBO)
% eventdata  reserved - to be defined in a future version of MATLAB
% handles    structure with handles and user data (see GUIDATA)

% Hints: contents = cellstr(get(hObject,'String')) returns popupmenu1 contents as cell array
%        contents{get(hObject,'Value')} returns selected item from popupmenu1


% This popupmenu shows the genotype activity heatmap in axes9
% (Edit 2/12/18: Changed to user select Analysis Interval

% if no srcimagefolder or destanalysisfolder, ask user to specify
if isfield(handles,'destAnalysisFolder')
    dirtemp=handles.destAnalysisFolder;
else
    dirtemp=uigetdir('','Please select Analysis Folder');
end
destAnalysisFolder=dirtemp;
handles.destAnalysisFolder=destAnalysisFolder;
destPdataModFolder=[destAnalysisFolder filesep 'pdata (interval 540 sec)'];
handles.destPdataModFolder=destPdataModFolder;
if isfield(handles,'srcImageFolder')
    srcImageFolder=handles.srcImageFolder;
else
    srcImageFolder=uigetdir('','Please select Image Folder');
    handles.srcImageFolder=srcImageFolder;
end
dirtemp2=strsplit(srcImageFolder,'\');
srcImageChip=dirtemp2{end};
handles.srcImageChip=srcImageChip;
% if there isn't a selected analysis interval, ask user to specify which
% analysis interval to use
if isfield(handles,'destPdataFolder')
    destPdataFolder=handles.destPdataFolder;
else
    % ask the user to select the analysis interval
    [tempdir,Ndir]=verify_dirlist(dirtemp,1);
    k=0;
    for i=1:Ndir
        tempdirname=tempdir(i).name;
        if tempdirname(1)=='p'
            k=k+1;
            try
            tempnum(k)=str2num(tempdirname(17:19));
            tempdirlist{k}=tempdirname;
            catch
            k=k-1;
            end
        end
    end
    
    % Let user select from a list box
    if length(tempnum)>1
        [selection, ok] = listdlg('PromptString','Select Pdata interval for analysis:',...
            'SelectionMode','single',...
            'ListString',tempdirlist);
        
        if ok
            intervalAnalysis=tempnum(selection);
            dirAnalysis=tempdirlist{selection};
        end
    else
        intervalAnalysis=tempnum(1);
        dirAnalysis=tempdirlist{1};
    end
    
    destPdataFolder=[dirtemp filesep dirAnalysis];
    % save destPdataFolder into handles
    handles.destPdataFolder=destPdataFolder;
end


% find if there is pdatagreaterthan95 in handles.
if isfield(handles,'pdatagreaterthan95')
    pdatagreaterthan95=handles.pdatagreaterthan95;
elseif exist([destPdataFolder filesep '95thPrctilePdata.mat'])
    load([destPdataFolder filesep '95thPrctilePdata.mat'],'pdatagreaterthan95');
else
    pdatafiles=verify_dirlist(destPdataFolder,0);
    k=0;l=0;tempPdataNameEditted={};tempPdataNameOriginal={};
    for i=1:length(pdatafiles)
        tempPdataName=pdatafiles(i).name;
        if tempPdataName(1)=='p'
        if tempPdataName(end-4)=='d'
            l=l+1;
            tempPdataNameEditted{l}=tempPdataName;
        elseif isreal(str2num(tempPdataName(end-4))) 
            k=k+1;
            tempPdataNameOriginal{k}=tempPdataName;
        end
        end
    end
    % use pdata editted if there is
    if length(tempPdataNameEditted)==length(tempPdataNameOriginal)
        % calculate the average, per each day, of 90th-95th prctile after
        % stimuli. use editted pdata when possible.
        usePdata=tempPdataNameEditted;
    else
        usePdata=tempPdataNameOriginal;
    end
    load([destPdataFolder filesep usePdata{1}],'pdata');
    pdatagreaterthan95=zeros(length(usePdata),size(pdata,2));
    for i=1:length(usePdata)
        load([destPdataFolder filesep usePdata{i}],'pdata'); % load 'Pdata'
        for j=1:size(pdata,2)
            tempwellpdata=pdata(:,j);
            illumTime=find(tempwellpdata==-2);
            tempwellpdata(tempwellpdata<0)=nan;
            if ~isempty(illumTime)
                % if there is illum found, find mean of values greater than 95
                % percentile
                tempwellpdataAfter=tempwellpdata(illumTime(length(illumTime))+1:length(tempwellpdata));
                pdata95value=prctile(tempwellpdataAfter,95);
                pdatagreaterthan95(i,j)=nanmean(tempwellpdataAfter(tempwellpdataAfter>pdata95value));
            else
                % if no illum, set to 0
                pdatagreaterthan95(i,j)=0;
            end
            
        end
    end
    pdatagreaterthan95(isnan(pdatagreaterthan95))=0;
    % save the 95th percentile mean data into a separate pdata file, and into handles.
    save([destPdataFolder filesep '95thPrctilePdata.mat'],'pdatagreaterthan95');
    handles.pdatagreaterthan95=pdatagreaterthan95;
end
        
% Read files for plotting
censorflag=false;

wellInfoTemp=fileread([dirtemp filesep 'Well info.txt']);
wellInfoTemp2=textscan(wellInfoTemp,'%s	%s','HeaderLines',1);
wellInfo=wellInfoTemp2{1};
set(handles.popupmenu1,'String',wellInfo);
genoflag=get(hObject,'Value');
handles.genoflag=genoflag;

if isfield(handles,'genotypes')
    genotypes=handles.genotypes;
elseif exist([destAnalysisFolder filesep 'Well info.mat'])
    load([destAnalysisFolder filesep 'Well info.mat']);
    handles.genotypes=genotypes;
elseif exist([destAnalysisFolder filesep 'Well info.txt'])
    getGenotypeInformation(wellCount, destAnalysisFolder);
    load([destAnalysisFolder filesep 'Well info.mat']);
    handles.genotypes=genotypes;
else
    genotypes{1} = [1:10 21:30 41:50 61:70 81:90 101:110];
    genotypes{2} = [11:20 31:40 51:60 71:80 91:100 111:120];
    genotypes{3} = [121:130 141:150 161:170 181:190 201:210 221:230];
    genotypes{4} = [131:140 151:160 171:180 191:200 211:220 231:240];
    handles.genotypes=genotypes;
end
genotype=genotypes{genoflag};


if exist([srcImageFolder filesep 'censorlist.mat'])
    load([srcImageFolder filesep 'censorlist.mat']);
    censorlisttemp=numlist;
    censorflag=true;
end
if censorflag
    censorlistcurrentgenotype={};
    j=0;
    for i=1:length(censorlisttemp)
        if ismember(censorlisttemp(i),genotype)
            j=j+1;
            censorlistcurrentgenotype{j}=censorlisttemp(i);
        end
    end
    for i=1:length(censorlistcurrentgenotype)
        censorplotlist(i)=find(genotype==censorlistcurrentgenotype{i});
    end
end

% Plotting heatmap
set(handles.axes9,'visible','on')
cla(handles.axes9)
axes(handles.axes9)

%Select
pdatagene = pdatagreaterthan95(:,genotype);
handles.pdatagene=pdatagene;
for i=1:size(pdatagene,2)
    if find(pdatagene(:,i)>0,1,'last')
        pdatageneLS(i) = find(pdatagene(:,i)>0,1,'last');
    else
        pdatageneLS(i)=0;
    end
end

imagesc(pdatagene)
colormap default
xlabel('worMotel#')
ylabel('Day')
hold on
plot(1:size(pdatagene,2),pdatageneLS,'gs','MarkerSize',10,'LineWidth',1)
handles.pdatageneLS=pdatageneLS;
%Plot censorlist
if exist('censorplotlist')
    plot(censorplotlist,1,'rs','MarkerSize',10,'LineWidth',3);
end
hold on
for i=1:size(pdatagene,2)
    for j=1:size(pdatagene,1)
        if ~((pdatagene(j,i)==0)||isnan(pdatagene(j,i)))
            plot(i,j,'w.','MarkerSize',10,'LineWidth',1)
        end
    end
end

if isfield(handles,'videolist')
    videoNo=handles.videoNo;
    videolist=handles.videolist;
    
    axes(handles.axes9)
    hold on
    for i=1:videoNo
        if videolist{i,3}==handles.genoflag
            [xidtemp]=videolist{i,1};
            daynumtemp=videolist{i,2};
            plot(xidtemp,daynumtemp,'co','MarkerSize',10,'LineWidth',1)
        end
    end
end

if isfield(handles,'editlist')
    editNo=handles.editNo;
    editlist=handles.editlist;
    
    axes(handles.axes9)
    hold on
    for i=1:editNo
        if editlist{i,3}==handles.genoflag
            if ~(isempty(editlist{i,1}))
                [xidtemp]=editlist{i,1};
                daynumtemp=editlist{i,2};
                plot(xidtemp,daynumtemp,'rx','MarkerSize',10,'LineWidth',3)
            end
        end
    end
end

guidata(hObject, handles);


% --- Executes during object creation, after setting all properties.
function popupmenu1_CreateFcn(hObject, eventdata, handles)
% hObject    handle to popupmenu1 (see GCBO)
% eventdata  reserved - to be defined in a future version of MATLAB
% handles    empty - handles not created until after all CreateFcns called

% Hint: popupmenu controls usually have a white background on Windows.
%       See ISPC and COMPUTER.
if ispc && isequal(get(hObject,'BackgroundColor'), get(0,'defaultUicontrolBackgroundColor'))
    set(hObject,'BackgroundColor','white');
end


% --- Executes on button press in pushbutton22.
function pushbutton22_Callback(hObject, eventdata, handles)
% hObject    handle to pushbutton22 (see GCBO)
% eventdata  reserved - to be defined in a future version of MATLAB
% handles    structure with handles and user data (see GUIDATA)
%

% This button is for "Auto Set to Zero"
% Sets every active day with three idle days before it
% this version sets pdata arbitrary to zero, if there is pdata mod, it also
% sets the values to zero

if isfield(handles,'destPdataFolder')
    destPdataFolder=handles.destPdataFolder;
else
    destPdataFolder=[handles.destAnalysisFolder filesep 'pdata (interval 20 sec)'];
end
% Check if there is saved pdatagreaterthan95
if exist([destPdataFolder filesep '95thPrctilePdata.mat'])
    load([destPdataFolder filesep '95thPrctilePdata.mat'],'pdatagreaterthan95');
    pdata95flag=true;
end


% check if there is pdataMod
pdatamodflag=false;
if isfield(handles,'destPdataModFolder')
    if exist([handles.destPdataModFolder filesep 'pdataMod.mat'])
pdatamodflag=true;
    end
end

if pdatamodflag
destPdataModFolder = handles.destPdataModFolder;
% size(pdata)
if exist([destPdataModFolder filesep 'pdataModEditted.mat'],'file') == 2
    load([destPdataModFolder filesep 'pdataModEditted.mat'],'pdata');
else
    load([destPdataModFolder filesep 'pdataMod.mat'],'pdata');
end
end

if pdata95flag

for j=4:size(pdatagreaterthan95,2)
    editflag(j)=false;
end
daymaximum=size(pdatagreaterthan95,1);

for j=1:size(pdatagreaterthan95,2)
    for i=4:daymaximum
        if editflag(j)
            break
        end
        
        flagi1=pdatagreaterthan95(i-1,j)==0 || isnan(pdatagreaterthan95(i-1,j));
        flagi2=pdatagreaterthan95(i-2,j)==0 || isnan(pdatagreaterthan95(i-2,j));
        flagi3=pdatagreaterthan95(i-3,j)==0 || isnan(pdatagreaterthan95(i-3,j));
        if flagi1 && flagi2 && flagi3
            continueflag=true;
            for iii=i:daymaximum
                if pdatagreaterthan95(iii,j)>0 && continueflag
                    dayflag(j)=iii;
                    continueflag=false;
                end
            end
            pdatagreaterthan95(i:end,j)=0;
            editflag(j)=true;
            disp(['pdata arbitrary on day #' num2str(i) ' and worMotel ' num2str(j) ...
                ' has been set to zero.']);
            save([destPdataFolder filesep '95thPrctilePdata.mat'],'pdatagreaterthan95');
            dlmwrite([destPdataFolder filesep '95thPrctilePdata.txt'] ,pdatagreaterthan95,'delimiter','\t');
            
            
            
            if pdatamodflag
            save([destPdataModFolder filesep 'pdataModEditted.mat'],'pdata');
            dlmwrite([destPdataModFolder filesep 'pdataModEditted.txt'] ,pdata,'delimiter','\t');
            end
            handles.pdatagreaterthan95=pdatagreaterthan95; %passing this information to popupmenu for graphing
            
            analysisInterval=str2num(destPdataFolder(end-7:end-5));
            wormotelno=j;
          
            
            %set pdata 20sec to zero
            pdata20secFolder = [destPdataFolder];
            destAnalysisFolder=handles.destAnalysisFolder;
            load([destAnalysisFolder filesep 'activePeriods.mat']);
            for dayspec=wormotelno:daymaximum
                if ~(exist([pdata20secFolder filesep 'pdata' num2str(activePeriodsArray(dayspec,1)) ...
                        'Editted.mat'],'file')==2)
                    load([pdata20secFolder filesep 'pdata' num2str(activePeriodsArray(dayspec,1)) ...
                        '.mat'],'pdata');
                else
                    load([pdata20secFolder filesep 'pdata' num2str(activePeriodsArray(dayspec,1)) ...
                        'Editted.mat'],'pdata');
                end
                for ii=1:size(pdata,1)
                    pdata(ii,wormotelno)=0;
                end
                save([pdata20secFolder filesep 'pdata' num2str(activePeriodsArray(dayspec,1)) ...
                    'Editted.mat'],'pdata');
            end
            for dayspec=1:daymaximum
                if ~(exist([pdata20secFolder filesep 'pdata' num2str(activePeriodsArray(dayspec,1)) ...
                        'Editted.mat'],'file')==2)
                    load([pdata20secFolder filesep 'pdata' num2str(activePeriodsArray(dayspec,1)) ...
                        '.mat'],'pdata');
                    save([pdata20secFolder filesep 'pdata' num2str(activePeriodsArray(dayspec,1)) ...
                        'Editted.mat'],'pdata');
                end
            end
        
        if exist('destPdataModFolder')
            if exist([destPdataModFolder filesep 'EditRecordAuto.txt'])
            fid=fopen([destPdataModFolder filesep 'EditRecordAuto.txt'], 'a');
        else
            destPdataModFolder=[destAnalysisFolder filesep 'pdata (interval 540 sec)'];
            fid=fopen([destPdataModFolder filesep 'EditRecordAuto.txt'], 'a');
        end
            formatspec='Worm Acitivity on Day %d and WormNumber %d has been set to zero \n';
            fprintf(fid, formatspec, i, wormotelno);
            fclose(fid);
        end    
            
            
            %Check if there is list of clicks available
            if ~(isfield(handles,'editNo'))
                editNo=1;
                editlist={};
            else
                editNo=handles.editNo+1;
                editlist=handles.editlist;
            end
            
            if isfield(handles,'genotypes')
                genotypes=handles.genotypes;
            elseif exist([destAnalysisFolder filesep 'Well info.mat'])
                load([destAnalysisFolder filesep 'Well info.mat']);
            elseif exist([destAnalysisFolder filesep 'Well info.txt'])
                getGenotypeInformation(wellCount, destAnalysisFolder);
                load([destAnalysisFolder filesep 'Well info.mat']);
            else
                genotypes{1} = [1:10 21:30 41:50 61:70 81:90 101:110];
                genotypes{2} = [11:20 31:40 51:60 71:80 91:100 111:120];
                genotypes{3} = [121:130 141:150 161:170 181:190 201:210 221:230];
                genotypes{4} = [131:140 151:160 171:180 191:200 211:220 231:240];
            end
            handles.genotypes=genotypes;

            
            for k=1:length(genotypes)
                if ismember(wormotelno,cell2mat(genotypes(k)))
                    genoflag=k;
                end
            end
            

            handles.editNo=editNo;
            editlist{editNo,2}=i;
            editlist{editNo,1}=find(cell2mat(genotypes(genoflag))==wormotelno);
            editlist{editNo,3}=genoflag;
            handles.editlist=editlist;
            
        end
    end
end
end

temp = msgbox('Auto set to zero!!');

guidata(hObject, handles);


% --- Executes on button press in pushbutton23.
function pushbutton23_Callback(hObject, eventdata, handles)
% hObject    handle to pushbutton23 (see GCBO)
% eventdata  reserved - to be defined in a future version of MATLAB
% handles    structure with handles and user data (see GUIDATA)

% This button is for "Show whole plate", show the image of the entire plate
% with the well oi in red square

imagefilestoload=handles.imagefilestoload;
figure
srcImageFolder=handles.srcImageFolder;
destPdataModFolder=handles.destPdataModFolder;
load([destPdataModFolder filesep 'pdataMod.mat']);

for i=1:handles.genono
    imgtemp2=imread([srcImageFolder filesep char(imagefilestoload{1,i})]);
    %dayvideo
    %dysaveb(dayvideo)
    %disp('coord');
    %coord(1)+dysaveb(dayvideo)
    %coord(2)+dysaveb(dayvideo)
    %coord(3)+dxsaveb(dayvideo)
    %coord(4)+dxsaveb(dayvideo)
    imshow(imgtemp2)
    coord=handles.coord;
    currentdayvideo=handles.currentdayvideo;
    % error
    rectangle('Position',[coord(1)-dxsaveb(currentdayvideo),...
        coord(3)-dysaveb(currentdayvideo),coord(2)-coord(1),coord(4)-coord(3)],...
        'EdgeColor','r','LineWidth',3)
    pause(4)
    %error
    
end
%error;


% --- Executes on button press in togglebutton13.
function togglebutton13_Callback(hObject, eventdata, handles)
% hObject    handle to togglebutton13 (see GCBO)
% eventdata  reserved - to be defined in a future version of MATLAB
% handles    structure with handles and user data (see GUIDATA)

% Hint: get(hObject,'Value') returns toggle state of togglebutton13

% Show Video
set(handles.uipanel14,'visible','on')
set(handles.uipanel15,'visible','off')


% --- Executes on button press in togglebutton17.
function togglebutton17_Callback(hObject, eventdata, handles)
% hObject    handle to togglebutton17 (see GCBO)
% eventdata  reserved - to be defined in a future version of MATLAB
% handles    structure with handles and user data (see GUIDATA)

% Hint: get(hObject,'Value') returns toggle state of togglebutton17


% Show Plot
set(handles.uipanel14,'visible','off')
set(handles.uipanel15,'visible','on')

% --- Executes on button press in pushbutton24.
function pushbutton24_Callback(hObject, eventdata, handles)
% hObject    handle to pushbutton24 (see GCBO)
% eventdata  reserved - to be defined in a future version of MATLAB
% handles    structure with handles and user data (see GUIDATA)

% GET current location
axes(handles.axes9)
[x,y]=ginput(1);
x=round(x);%worm
y=round(y);%day
destPdataFolder=handles.destPdataFolder;

genoflag=handles.genoflag;
wormotelno=handles.genotypes{genoflag}(x);
% genotype1=handles.genotypes{1};
% genotype2=handles.genotypes{2};
% genotype3=handles.genotypes{3};
% genotype4=handles.genotypes{4};
% switch genoflag
%     case 1
%         wormotelno=genotype1(x);
%     case 2
%         wormotelno=genotype2(x);
%     case 3
%         wormotelno=genotype3(x);
%     case 4
%         wormotelno=genotype4(x);
%     otherwise
%         disp('Error')
% end
%set pdata 20sec to zero

destAnalysisFolder=handles.destAnalysisFolder;
load([destAnalysisFolder filesep 'activePeriods.mat']);
if ~(exist([destPdataFolder filesep 'pdata' num2str(activePeriodsArray(y,1)) ...
        'Editted.mat'],'file')==2)
    load([destPdataFolder filesep 'pdata' num2str(activePeriodsArray(y,1)) ...
        '.mat'],'pdata');
else
    load([destPdataFolder filesep 'pdata' num2str(activePeriodsArray(y,1)) ...
        'Editted.mat'],'pdata');
end
pdatatemp=pdata(:,wormotelno);

axes(handles.axes14)
plot(1:length(pdatatemp),pdatatemp)
indstring=['Displaying Genotype ' num2str(handles.genoflag) ' worm No. '...
    num2str(x) ' day ' num2str(y) ];
set(handles.text17,'string',indstring)


% --- Executes on button press in pushbutton25.
function pushbutton25_Callback(hObject, eventdata, handles)
% hObject    handle to pushbutton25 (see GCBO)
% eventdata  reserved - to be defined in a future version of MATLAB
% handles    structure with handles and user data (see GUIDATA)

% This button is for "Save as image"
% saves the current heat map as an .jpg image, with name specified below

frameTemp=getframe(handles.axes9);
imageCurrent=frame2im(frameTemp);
destPdataFolder=handles.destPdataFolder;
genoflag=handles.genoflag;
imwrite(imageCurrent,[destPdataFolder filesep 'Genotype No.'...
    num2str(genoflag) '.jpg']);

temp = msgbox('Images Saved!!');


%This button extracts 540 LS
% --- Executes on button press in pushbutton26.
function pushbutton26_Callback(hObject, eventdata, handles)
% hObject    handle to pushbutton26 (see GCBO)
% eventdata  reserved - to be defined in a future version of MATLAB
% handles    structure with handles and user data (see GUIDATA)

% This button is for "Extract 540 LS % LS HS Calculation"
% See "extract540LScorrected.m" for more details

% get from handles the needed dirs
destAnalysisFolder=handles.destAnalysisFolder;
srcImageChip=handles.srcImageChip;
srcImageFolder=handles.srcImageFolder;
% This version adds the censorlist function and in the later funcitons it
% is loaded in the called functions and set temporary pdata values to zero
% for the LS and HS calculations.
% Allow user to select analysis interval


[tempdir,Ndir]=verify_dirlist(destAnalysisFolder,1);
    k=0;
    for i=1:Ndir
        tempdirname=tempdir(i).name;
        if tempdirname(1)=='p'
            k=k+1;
            tempnum(k)=str2num(tempdirname(17:19));
            tempdirlist{k}=tempdirname;
        end
    end
    
    % Let user select from a list box
    if length(tempnum)>1
        [selection, ok] = listdlg('PromptString','Select Pdata interval for analysis:',...
            'SelectionMode','single',...
            'ListString',tempdirlist);
        
        if ok
            intervalAnalysis=tempnum(selection);
            dirAnalysis=tempdirlist{selection};
        end
    else
        intervalAnalysis=tempnum(1);
        dirAnalysis=tempdirlist{1};
    end
    if strcmp(dirAnalysis,'pdata (interval 540 sec)')
        a=msgbox('Don"t select 540 for analysis!!','Don"t select 540 for analysis!!');
    end
    destPdataFolder=[destAnalysisFolder filesep dirAnalysis];
    % save destPdataFolder into handles

extract540LScorrected(destAnalysisFolder,srcImageFolder,destPdataFolder);
% error;

tempflag=false;
nameflag=false;
while ~tempflag
    answer1 = inputdlg('Input savename (default *_Processed.mat)',...
        'Input savename',1);
    savename = answer1{1};
    answer2 = questdlg(['is this name ok? ' savename ...
        '  Press Yes if ok, Press No to reselect, Press Cancel to use default name' ]);
    if strcmpi(answer2,'Yes')
        tempflag=true;
    elseif strcmpi(answer2,'No')
        tempflag=false;
    elseif strcmpi(answer2,'Cancel')
        tempflag=true;
        nameflag=true;
    end
end
if nameflag
    
    savename=[srcImageChip '_Processed'];
end


lifespanCalc_ManualLSInput50917(destAnalysisFolder,srcImageChip,...
    srcImageFolder,handles.genotypes,savename,destPdataFolder);
stimulatedLightHSLSAnalysis_totalHSdays_140617(destAnalysisFolder,...
    srcImageChip,length(handles.genotypes),savename,destPdataFolder);
temp = msgbox('LS & HS Calculation Completed');


% --- Executes on button press in pushbutton30.
function pushbutton30_Callback(hObject, eventdata, handles)
% hObject    handle to pushbutton30 (see GCBO)
% eventdata  reserved - to be defined in a future version of MATLAB
% handles    structure with handles and user data (see GUIDATA)

% This button is for "Generate LifeSpan Curve"

% Create the Life Span curve for each genotype and paneled image for the
% entire plate, change parameters in plotting for different numbers of
% genotypes!! (default is 2*2=4 genotypes)

destAnalysisFolder=handles.destAnalysisFolder;
srcImageChip=handles.srcImageChip;
destPdataFolder=handles.destPdataFolder;
% try
    processedName=uigetfile('*.mat','Select the Processed .mat file');
    cd(destPdataFolder)
    load(processedName);
    flag=true;
    savename=processedName;
% catch
%     load([destPdataFolder filesep ...
%         srcImageChip '.mat']);
%     savename=[destAnalysisFolder filesep srcImageChip '_Processed.mat'];
%     
% end


wellInfoTemp=fileread([destAnalysisFolder filesep 'Well info.txt']);
wellInfoTemp2=textscan(wellInfoTemp,'%s	%s','HeaderLines',1);
wellInfo=wellInfoTemp2{1};
genono=size(wellInfo,1);
handles.genono=genono;
destPdataModFolder = handles.destPdataModFolder;
% if isfield(handles,'pdata')
%     pdata=handles.pdata;
% elseif exist([destPdataModFolder filesep 'pdataModEditted.mat'],'file') == 2
%     load([destPdataModFolder filesep 'pdataModEditted.mat']);
% else
%     load([destPdataModFolder filesep 'pdataMod.mat']);
% end

load([destPdataFolder filesep '95thPrctilePdata']);


%for loop each genotype to plot the sorted LS heatmap
for genoflag=1:handles.genono
    figure('Name', ['Life Span Sorted Heat Map for genotype No ' ...
        num2str(genoflag) ' ' wellInfo{genoflag}])
    
    genotype=handles.genotypes{genoflag};
    pdatagene = pdatagreaterthan95(:,genotype);
    handles.pdatagene=pdatagene;
    
for i=1:size(pdatagene,2)
    if find(pdatagene(:,i)>0,1,'last')
        pdatageneLS(i) = find(pdatagene(:,i)>0,1,'last');
    else
        pdatageneLS(i)=0;
    end
end
    
    %create sorted heatmaps
    [sortedLS,idxLS]=sort(pdatageneLS);
    for i=1:length(idxLS)
        for j=1:size(pdatagene,1)
            tempHeatMap(i,j)=pdatagene(j,idxLS(i));
        end
    end
    
    %Finding sorted LSs
    for i=1:size(tempHeatMap,1)
        if find(tempHeatMap(i,:),1,'last')
            pdatagenehmLS(i) = find(tempHeatMap(i,:),1,'last')+1;
        else
            pdatagenehmLS(i)=1;
        end
    end
    
    
    imagesc(tempHeatMap,[0 500])
    hold on
    xlabel('Days')
    ylabel('Assorted Wells according to Life Span')
    xlim([1 size(pdatagene,1)])
    ylim([1 240/handles.genono])
    
    plot(pdatagenehmLS,1:size(pdatagene,2),'wx','MarkerSize',5,'LineWidth',2)
    
    title(['Life Span Sorted Heat Map for genotype No ' ...
        num2str(genoflag) ' ' wellInfo{genoflag}])
    
    hold off
    
end

%Plot the sorted curves together
figure('Name', ['Life Span Sorted Heat Map for all genotypes'],...
    'units','normalized','outerposition',[0 0 1 1])

for genoflag=1:handles.genono
    if handles.genono==12
        plotflag=12;
        subplot(4,3,genoflag)
    end
    if handles.genono==4
        plotflag=4;
        subplot(2,2,genoflag)
    end

    genotype=handles.genotypes{genoflag};
    pdatagene = pdatagreaterthan95(:,genotype);
    handles.pdatagene=pdatagene;
    
for i=1:size(pdatagene,2)
    if find(pdatagene(:,i)>0,1,'last')
        pdatageneLS(i) = find(pdatagene(:,i)>0,1,'last');
    else
        pdatageneLS(i)=0;
    end
end
    
    %create sorted heatmaps
    [sortedLS,idxLS]=sort(pdatageneLS);
    for i=1:length(idxLS)
        for j=1:size(pdatagene,1)
            tempHeatMap(i,j)=pdatagene(j,idxLS(i));
        end
    end
    
    %Finding sorted LSs
    for i=1:size(tempHeatMap,1)
        if find(tempHeatMap(i,:),1,'last')
            pdatagenehmLS(i) = find(tempHeatMap(i,:),1,'last')+1;
        else
            pdatagenehmLS(i)=1;
        end
    end

    
    imagesc(tempHeatMap,[0 500])
    
    
    hold on
    
    
    
    xlabel('Days')
    ylabel('Assorted Wells according to Life Span')
    xlim([1 size(pdatagene,1)])
    ylim([1 240/handles.genono])
    
    plot(pdatagenehmLS,1:size(pdatagene,2),'wx','MarkerSize',5,'LineWidth',2)
    
    title(['Life Span Sorted Heat Map for genotype No ' ...
        num2str(genoflag) ' ' wellInfo{genoflag}])

    
end
try
figHMtogether=getframe(gcf);
catch
    temp=msgbox('Out of Memory! Save manually!','Out of Memory! Save manually!');
    figHMtogether=[];
end
hold off
handles.figHMtogether=figHMtogether;
%Plot the LS Curves together
figure('Name','Life Span Curve for each Genotype','pos',[10 10 900 600])
set(gcf, 'PaperPosition', [0.25 2.5 12 9])
plot(lifespanCurveMatrix,'LineWidth',2)
title('Life Span Curve for each Genotype')
xlabel('Days')
ylabel('Percentage Alive')
legend(wellInfo)

figCurve=getframe(gcf);
handles.figCurve=figCurve;


% Box plotting the HS/LS
for i=1:handles.genono
    tempHS=HSCellA{i};
    tempLS=LSCell{i};
    for j=1:length(tempHS)
        hslsratio(i,j)=tempHS(j)/tempLS(j);
    end
    
end

save(savename,'LSCell','HSCellA','hslsratio','blc','alc','blm','alm',...
    'meandiff','maxdiff','lifespanCurveMatrix','timept')
xlswrite([savename '_HSLSratios.xls'],hslsratio)


figure('Name','HS LS Ratio for Each Genotype','pos',[10 10 900 600])
hold on
boxplot(hslsratio')
% set(gcf, 'PaperPosition', [0.25 2.5 20 9])
title('HS LS Ratio for Each Genotype')
xlabel('Genotypes')
ylabel('Ratio')
set(gca,'xticklabel',wellInfo)
hold off
figHSLS=getframe(gcf);
handles.figHSLS=figHSLS;
guidata(hObject, handles)


%% Manual Censoring GUI
% --- Executes on button press in pushbutton31.
function pushbutton31_Callback(hObject, eventdata, handles)
% hObject    handle to pushbutton31 (see GCBO)
% eventdata  reserved - to be defined in a future version of MATLAB
% handles    structure with handles and user data (see GUIDATA)

% This button is for Manual Censoring, refer to manualCensoringGUI.m for
% more details

srcImageFolder=handles.srcImageFolder;
setappdata(0,'srcImageFolder',srcImageFolder);
manualCensoringGUI


% --- Executes on button press in pushbutton32.
function pushbutton32_Callback(hObject, eventdata, handles)
% hObject    handle to pushbutton32 (see GCBO)
% eventdata  reserved - to be defined in a future version of MATLAB
% handles    structure with handles and user data (see GUIDATA)


% This button is for "Save as images"
% Saves all the figure data (created in PB 30) from HM and comparison plots

figHMtogether=handles.figHMtogether.cdata;
figCurve=handles.figCurve.cdata;
figHSLS=handles.figHSLS.cdata;
destAnalysisFolder=handles.destAnalysisFolder;
srcImageChip=handles.srcImageChip;
imwrite(figHMtogether,[destAnalysisFolder filesep ...
    srcImageChip '_heatMapPlotsForAllGenotypes.jpg'])
imwrite(figCurve,[destAnalysisFolder filesep ...
    srcImageChip '_survivalCurvePlotsForAllGenotypes.jpg'])
imwrite(figHSLS,[destAnalysisFolder filesep ...
    srcImageChip '_HSLSRatioBoxplotForAllGenotypes.jpg'])

temp = msgbox('Images Saved');


% --- Executes on button press in pushbutton39.
function pushbutton39_Callback(hObject, eventdata, handles)
% hObject    handle to pushbutton39 (see GCBO)
% eventdata  reserved - to be defined in a future version of MATLAB
% handles    structure with handles and user data (see GUIDATA)

% This button is for "Censor a well"
% Censors a well to exclude from analysis

srcImageFolder=handles.srcImageFolder;
load([srcImageFolder filesep 'ROI.mat'])
if exist([srcImageFolder filesep 'censorlist.mat'])
    load([srcImageFolder filesep 'censorlist.mat']);
    handles.censorlist=censorlist;
    handles.numlist=numlist;
    handles.existflag=true;
else
    handles.existflag=false;
end
%input the coords of the well to censor
[x y]=ginput(1);
x=round(x);
genoflag=handles.genoflag;
genotype=handles.genotypes{genoflag};
genonum=genotype(x);
coords=ROI(genonum,:);
flag=false;

%Check if well is already censored
for i=1:length(censorlist)
    tempROI=censorlist{i};
    
    if coords==tempROI
        flag=true;
    end
end

if flag==false
    censorlist{length(censorlist)+1}=coords;
    plot(x,1,'rs','MarkerSize',10,'LineWidth',3);
    handles.censorlist=censorlist;
    tempmsg=msgbox(['worm no ' num2str(genonum) ' has been censored']);
end
if flag==true
    tempmsg=msgbox(['worm no ' num2str(genonum)...
        ' has already been censored']);
end

% Save

srcImageFolder=handles.srcImageFolder;
templist=cell2mat(censorlist);
tempcensorlist=reshape(templist,[],4);
for i=1:length(censorlist)
    for j=1:length(ROI)
        temp1=censorlist{i};
        temp2=ROI(j,:);
        if temp1==temp2
            numlist(i)=j;
            break
        end
    end
end
dlmwrite([srcImageFolder filesep 'censorlist.txt'],numlist,...
    '\t');

dlmwrite([srcImageFolder filesep 'censorlist.txt'],tempcensorlist,...
    '-append','delimiter','\t');


save([srcImageFolder filesep 'censorlist.mat'],'censorlist','numlist')


disp('done')

% --- Executes on button press in pushbutton40.
function pushbutton40_Callback(hObject, eventdata, handles)
% hObject    handle to pushbutton40 (see GCBO)
% eventdata  reserved - to be defined in a future version of MATLAB
% handles    structure with handles and user data (see GUIDATA)

% This button is for Uncensor a well"
% Uncensor a censored well to include in analysis

srcImageFolder=handles.srcImageFolder;
load([srcImageFolder filesep 'ROI.mat'])
if exist([srcImageFolder filesep 'censorlist.mat'])
    load([srcImageFolder filesep 'censorlist.mat']);
    handles.censorlist=censorlist;
    handles.numlist=numlist;
    handles.existflag=true;
else
    handles.existflag=false;
end
%input the coords of the well to censor
[x y]=ginput(1);
x=round(x);
genoflag=handles.genoflag;
genotype=handles.genotypes{genoflag};
genonum=genotype(x);
coords=ROI(genonum,:);


for i=1:length(censorlist)
    tempROI=censorlist{i};
    flag=false;
    if coords==tempROI
        flag=true;
        %if found this wormotel, delete this entry and move everything
        %after backward
        if i>1
            templistbefore=censorlist(1:i-1);
        else
            templistbefore={};
        end
        if i<length(censorlist)
            templistafter=censorlist(i+1:length(censorlist));
        else
            templistafter={};
        end
        
        censorlist=[templistbefore templistafter];
        
        break
    end
end

if flag == true
    
    
    
    % Save
    if flag == true
        templist=cell2mat(censorlist);
        tempcensorlist=reshape(templist,[],4);
        for i=1:length(censorlist)
            for j=1:length(ROI)
                temp1=censorlist{i};
                temp2=ROI(j,:);
                if temp1==temp2
                    numlist(i)=j;
                    break
                end
            end
        end
        dlmwrite([srcImageFolder filesep 'censorlist.txt'],numlist,...
            '\t');
        
        dlmwrite([srcImageFolder filesep 'censorlist.txt'],tempcensorlist,...
            '-append','delimiter','\t');
        
        
        save([srcImageFolder filesep 'censorlist.mat'],'censorlist','numlist')
    end
    
    
    
    
    
    
    censorlistcurrentgenotype={};
    censorlisttemp=numlist;
    j=0;
    for i=1:length(censorlisttemp)
        if ismember(censorlisttemp(i),genotype)
            j=j+1;
            censorlistcurrentgenotype{j}=censorlisttemp(i);
        end
    end
    for i=1:length(censorlistcurrentgenotype)
        censorplotlist(i)=find(genotype==censorlistcurrentgenotype{i});
    end
    
    
    
    
    tempmsg=msgbox(['worm no ' num2str(genonum)...
        ' has been uncensored']);
    set(handles.axes9,'visible','on')
    cla(handles.axes9)
    destPdataModFolder = handles.destPdataModFolder;
    if isfield(handles,'pdata')
        pdata=handles.pdata;
    elseif exist([destPdataModFolder filesep 'pdataModEditted.mat'],'file') == 2
        load([destPdataModFolder filesep 'pdataModEditted.mat']);
    else
        load([destPdataModFolder filesep 'pdataMod.mat']);
    end
    
    %Select
    pdatagene = pdata(:,genotype+3);
    handles.pdatagene=pdatagene;
    
for i=1:size(pdatagene,2)
    if find(pdatagene(:,i)>0,1,'last')
        pdatageneLS(i) = find(pdatagene(:,i)>0,1,'last');
    else
        pdatageneLS(i)=0;
    end
end
    
    axes(handles.axes9)
    
    
    
    imagesc(pdatagene)
    colormap default
    xlabel('worMotel#')
    ylabel('Day')
    hold on
    plot(1:size(pdatagene,2),pdatageneLS,'gs','MarkerSize',10,'LineWidth',1)
    handles.pdatageneLS=pdatageneLS;
    %Plot censorlist
    if exist('censorplotlist')
        plot(censorplotlist,1,'rs','MarkerSize',10,'LineWidth',3);
    end
    hold on
    for i=1:size(pdatagene,2)
        for j=1:size(pdatagene,1)
            if ~(pdatagene(j,i)==0)
                plot(i,j,'w.','MarkerSize',10,'LineWidth',1)
            end
        end
    end
    
    if isfield(handles,'videolist')
        videoNo=handles.videoNo;
        videolist=handles.videolist;
        
        axes(handles.axes9)
        hold on
        for i=1:videoNo
            if videolist{i,3}==handles.genoflag
                [xidtemp]=videolist{i,1};
                daynumtemp=videolist{i,2};
                plot(xidtemp,daynumtemp,'co','MarkerSize',10,'LineWidth',1)
            end
        end
    end
    
    if isfield(handles,'editlist')
        editNo=handles.editNo;
        editlist=handles.editlist;
        
        axes(handles.axes9)
        hold on
        for i=1:editNo
            if editlist{i,3}==handles.genoflag
                if ~(isempty(editlist{i,1}))
                    [xidtemp]=editlist{i,1};
                    daynumtemp=editlist{i,2};
                    plot(xidtemp,daynumtemp,'rx','MarkerSize',10,'LineWidth',3)
                end
            end
        end
    end
end


if flag == false
    tempmsg=msgbox(['worm no ' num2str(genonum)...
        ' has not been censored']);
end


guidata(hObject, handles);


% --- Executes on button press in pushbutton41.
function pushbutton41_Callback(hObject, eventdata, handles)
% hObject    handle to pushbutton41 (see GCBO)
% eventdata  reserved - to be defined in a future version of MATLAB
% handles    structure with handles and user data (see GUIDATA)

% This button is for "Aribitrary Time Interval", a new function that allows
% the user to specify the analysis time interval when creating the pdatas
% for analysis, only click when necessary

srcImageFolder=handles.srcImageFolder;
rootFolder=uigetdir(srcImageFolder,'Select where analysis scripts exist');
%
cd(rootFolder);
addpath(genpath(rootFolder));   % add all subfolders to matlab path
% global asmNetGraphics;
% asmNetGraphics=NET.addAssembly([rootFolder '\Dependencies\NetGraphics\NetGraphics.dll']);
templateROIid=handles.templateROIid;

maxActivity = 400;      % the highest value of activity shown in heatmap
% analysisIntervalForLifespan = 60*9;    % 10 min
flaginput=true;
%Edit, input here for an analysis interval

while flaginput
    analysisIntervalForActivityAbtVec = str2num(cell2mat(inputdlg('input analysis interval','input analysis interval')));     % 20 sec
    if mod(analysisIntervalForActivityAbtVec,5)==0
        if analysisIntervalForActivityAbtVec<545
            if analysisIntervalForActivityAbtVec>0
                flaginput=false;
            end
        end
    end
end

for k=1:length(  analysisIntervalForActivityAbtVec)
    analysisIntervalForActivityAbt=analysisIntervalForActivityAbtVec(k);
    
    
    handles.maxActivity = maxActivity;
    % handles.analysisIntervalForLifespan = analysisIntervalForLifespan;
    % handles.analysisIntervalForActivity = analysisIntervalForActivity;
    handles.analysisIntervalForActivityAbt=analysisIntervalForActivityAbt;
    detectionMethod=handles.detectionMethod;
    srcImageFolder=handles.srcImageFolder;
    srcImageRoot=handles.srcImageRoot;
    destAnalysisFolder=handles.destAnalysisFolder;
    destAnalysisRoot=handles.destAnalysisRoot;
    % if isfield(handles,'destPdataModFolder')
    %     destPdataModFolder=handles.destPdataModFolder;
    % else
    %     destPdataModFolder=[destAnalysisFolder filesep 'pdata (interval 540 sec)'];
    % end
    % analysisIntervalForLifespan = handles.analysisIntervalForLifespan;
    % analysisIntervalForActivity = handles.analysisIntervalForActivity;
    isContinuousImaging = true;
    
    %%
    disp('Scanning folder');
    fileNames = GetSortedImageFileNamesByDate(srcImageFolder);
    handles.fileNames = fileNames;
    %fileNames = GetSortedImageFileNames(srcImageFolder);
    save([destAnalysisFolder filesep 'fileNames.mat'], 'fileNames');
    cell2csv([destAnalysisFolder filesep 'fileNames.txt'], fileNames', '\t');
    
    disp('Collecting file date information');
    imageTimeArray = GetImageTimeArray(srcImageFolder, fileNames);
    
    % if ~(exist(destPdataModFolder)==7)
    %     mkdir(destPdataModFolder)
    % end
    
    save([destAnalysisFolder filesep 'imageTimeArray.mat'], 'imageTimeArray');
    % save([destPdataModFolder filesep 'imageTimeArray.mat'], 'imageTimeArray');
    dlmwrite([destAnalysisFolder filesep 'imageTimeArray.txt'],imageTimeArray,'delimiter','\t');
    % dlmwrite([destPdataModFolder filesep 'imageTimeArray.txt'],imageTimeArray,'delimiter','\t');
    disp('Searching active imaging periods');
    maxTimeIntervalSec = 30;
    minDurationMin = 18;
    activePeriodsArray = SearchActiveImagingPeriods(imageTimeArray, maxTimeIntervalSec, minDurationMin);
    disp('Done');
    
    % delete period if total period length is longer than 32 min
    activePeriodsArray(activePeriodsArray(:,3) > 32*60, : ) = [];
    
    disp('Searching stimulaion time');
    activePeriodsArray = SearchStimulationTimeV2(srcImageFolder, fileNames, imageTimeArray, ...
        activePeriodsArray, detectionMethod);
    
    % delete period if stimulation not found
    activePeriodsArray(activePeriodsArray(:,6) == 0 , : ) = [];
    
    % save activePeriodsArray
    save([destAnalysisFolder filesep 'activePeriods.mat'],'activePeriodsArray');
    %% Create ROI files
    load([destAnalysisFolder filesep 'activePeriods.mat']);
    load([destAnalysisFolder filesep 'fileNames.mat']);
    
    
    disp('Creating ROI files automatically');
    shiftMax = 110;
    activePeriodsArray = Create_ROIFilesAuto(fileNames, ...
        activePeriodsArray, detectionMethod, ...
        srcImageFolder, destAnalysisRoot, templateROIid, ...
        true, shiftMax, isContinuousImaging);
    
    save([destAnalysisFolder filesep 'activePeriods.mat'],'activePeriodsArray');
    disp('Done');
    
    
    
    %%  Check if ROI images are correct
    % This is a manual step
    
    
    %% Export activePeriodsArray
    % activePeriodsArray
    % second index: [startImageIndex, endImageIndex, durationSec,
    %                stimulationStartImageIndex, stimulationEndImageIndex, isStimulationFound,
    %                ROInumBefore, ROInumAfter, startImageFilename, endImageFilename,
    %                stimulationStartImageFilename, stimulationEndImageFilename]
    
    activePeriodsArrayExp = cell(size(activePeriodsArray, 1), 12);
    for q=1:size(activePeriodsArray, 1)
        for w=1:8
            activePeriodsArrayExp{q,w}= num2str(activePeriodsArray(q, w));
        end
        activePeriodsArrayExp{q,9}= fileNames{activePeriodsArray(q, 1)};
        activePeriodsArrayExp{q,10}= fileNames{activePeriodsArray(q, 2)};
        activePeriodsArrayExp{q,11}= fileNames{activePeriodsArray(q, 4)};
        activePeriodsArrayExp{q,12}= fileNames{activePeriodsArray(q, 5)};
    end
    cell2csv([destAnalysisFolder filesep 'activePeriods.txt'], activePeriodsArrayExp, '\t');
    
    display('done');
    
    
    %% Compute activity for determining lifespan
    load([destAnalysisFolder filesep 'activePeriods.mat']);
    load([destAnalysisFolder filesep 'fileNames.mat']);
    load([destAnalysisFolder filesep 'imageTimeArray.mat']);
    
    
    % ComputeActivityToDetectDeath_RobotRealignment(fileNames, imageTimeArray, ...
    %           activePeriodsArray, analysisIntervalForLifespan, srcImageFolder, destAnalysisFolder);
    
    %% for manual inspection
    % CreateOutLifespanArrayTemplate(destAnalysisFolder, analysisIntervalForLifespan);
    % disp('flag 1');
    handles.activePeriodsArray=activePeriodsArray;
    handles.activePeriodsArrayExp=activePeriodsArrayExp;
    handles.imageTimeArray = imageTimeArray;
    handles.fileNames = fileNames;
    
    %% Compute activity
    load([destAnalysisFolder filesep 'activePeriods.mat']);
    load([destAnalysisFolder filesep 'fileNames.mat']);
    load([destAnalysisFolder filesep 'imageTimeArray.mat']);
    
    
    isReanalyzeAll = true;
    ComputeActivity_RobotRealignment(fileNames, imageTimeArray, ...
        activePeriodsArray, detectionMethod, ...
        analysisIntervalForActivityAbt, srcImageFolder, destAnalysisRoot, ...
        isReanalyzeAll);
    disp('computeactivityrobotrelignmentdone');
    
    
    temp = msgbox(['Analysis for interval ' num2str(analysisIntervalForActivityAbt) ' Completed!!']);
    
end
guidata(hObject, handles);
