# Supplementary material for: Optimized criteria for locomotion-based healthspan evaluation in C. elegans using the WorMotel system
Source: PLoS One. 2020 Mar 3;15(3):e0229583. doi: 10.1371/journal.pone.0229583 (PMC7053758; doi:10.1371/journal.pone.0229583)
Supplement: S2 File — This includes relevant scripts (See Tutorial). (ZIP) [file pone.0229583.s020.zip › S Tutorial/Step1_Imageprocessing/TestAlignment.m]

addpath(genpath('D:\My Programming\Matlab\Blue light analysis in WorMotel for daily scan Batch AutoAlign'));   % add all subfolders to matlab path 

%% Alignment
opengl software

% Loading ROI and template image
templateFolder = 'D:\My Research Images\Blue light imaging\Dailyscan ROI template';
templateChipNum = '292';
load([templateFolder '\inits' templateChipNum '.mat']);
ROI = floor(ROI);
img0 = imread([templateFolder '\chip' templateChipNum '.png']);


%% A user can choose image file
[nameex,pathname] = uigetfile( ...
    {'*.bmp;*.jpg;*.JPG;*.PNG','Image Files(*.bmp,*.jpg,*.JPG,*.PNG)';'*.bmp','BMP files(*.bmp)';'*.jpg','JPG files(*.jpg, *.JPG)';...
    '*.*','All Files(*.*)'});


img1 = imread([pathname nameex]);
display('images loaded');


retParams = findOptimalAlignment_2ImageSystem_NoOptAngle(ROI, img0, img1);
if size(retParams,1)==1
    msgbox('Alignment failed!');
    return
end
display('Image aligned');
   
newROI = createROIAligned_NoOptAngle(ROI, img1, retParams{2}, retParams{3});
display('Modified ROI created');


displayROIonImage(2, img1, newROI);
%saveas(2, 'test2', 'png')
display('Drawing ROI on image completed');


%% compute activity
 retValues = computeActivityAfterAlignment(ROI, img1, img2, retParams{1}, retParams{2}, retParams{3}, ...
                                        retParams{1}, retParams{2}, retParams{3});
                                    
    
