# Supplementary material for: Optimized criteria for locomotion-based healthspan evaluation in C. elegans using the WorMotel system
Source: PLoS One. 2020 Mar 3;15(3):e0229583. doi: 10.1371/journal.pone.0229583 (PMC7053758; doi:10.1371/journal.pone.0229583)
Supplement: S2 File — This includes relevant scripts (See Tutorial). (ZIP) [file pone.0229583.s020.zip › S Tutorial/Step1_Imageprocessing/TestDifferentTimeInterval.m]

function TestDifferentTimeInterval()

    srcImageFolder = uigetdir();
    if srcImageFolder == 0 
        msgbox('Folder not chosen', 'Error', 'error');
        return;
    end
    
    folderNames = cell(1, 12);
    for q=1:12
        folderNames{1, q} = [srcImageFolder filesep 'pdata (interval ' num2str(q*5) ' sec)'];
    end
    fileName = 'pdata6900.mat';
    targetSampleID = 'N2';    

    outTextArray = cell(1000,1);
    outTextArrayCurLine = 1;    
    
    outTextArray{outTextArrayCurLine, 1} = srcImageFolder;
    for q=1:size(folderNames, 2)
        if ~exist([folderNames{1, q} filesep fileName], 'file')
            outTextArrayCurLine = outTextArrayCurLine + 3;
            continue;
        end
        
        activityprofiles = GetActivityProfileFromPdataFile(folderNames{1, q}, fileName, targetSampleID);
        retFirstImageFilename = activityprofiles{1, 1};  
        timeMinBeforeArray = activityprofiles{1, 2};
        meanActivityBeforeArray = activityprofiles{1, 3};
        timeMinAfterArray = activityprofiles{1, 4};
        meanActivityAfterArray = activityprofiles{1, 5};


        outTextArrayCurLine = outTextArrayCurLine + 1;
        outTextArray{outTextArrayCurLine, 1} = retFirstImageFilename;
        %outTextArrayCurLine = outTextArrayCurLine + 1;
        %outTextArray{outTextArrayCurLine, 1} = [char(9) 'timeMin_BeforeStimulation' char(9) ConvertMat2Str(timeMinBeforeArray')];
        outTextArrayCurLine = outTextArrayCurLine + 1;
        outTextArray{outTextArrayCurLine, 1} = [char(9) 'activity_BeforeStimulation' char(9) ConvertMat2Str(meanActivityBeforeArray')];
        %outTextArrayCurLine = outTextArrayCurLine + 1;        
        %outTextArray{outTextArrayCurLine, 1} = [char(9) 'timeMin_AfterStimulation' char(9) ConvertMat2Str(timeMinAfterArray')];
        outTextArrayCurLine = outTextArrayCurLine + 1; 
        outTextArray{outTextArrayCurLine, 1} = [char(9) 'activitye_AfterStimulation' char(9) ConvertMat2Str(meanActivityAfterArray')];
    end
        
    outTextArray = outTextArray(1:outTextArrayCurLine,1);
    copy(outTextArray);
    msgbox('Result has been copied to clipboard!');


end
