# Supplementary material for: Optimized criteria for locomotion-based healthspan evaluation in C. elegans using the WorMotel system
Source: PLoS One. 2020 Mar 3;15(3):e0229583. doi: 10.1371/journal.pone.0229583 (PMC7053758; doi:10.1371/journal.pone.0229583)
Supplement: S2 File — This includes relevant scripts (See Tutorial). (ZIP) [file pone.0229583.s020.zip › S Tutorial/Step1_Imageprocessing/TestSharpness.m]

%%
srcImageFolder = 'F:\Images\chip302b';
cd(srcImageFolder);

disp('Scanning folder');
fileNames = GetSortedImageFileNamesByDate(srcImageFolder);

%%
fmArray = zeros(size(fileNames,2),1);

for q=13306:13665
    pause(0.01);
    srcImg = imread(fileNames{q});
    if ndims(srcImg) ==3 
       srcImg = rgb2gray(srcImg);
    end
        
    fmArray(q,1) = fmeasure(srcImg, 'GRAE', [850, 650, 750, 550]);
    disp([fileNames{q} ' fm=' num2str(fmArray(q,1))]);    
end
