# Supplementary material for: Optimized criteria for locomotion-based healthspan evaluation in C. elegans using the WorMotel system
Source: PLoS One. 2020 Mar 3;15(3):e0229583. doi: 10.1371/journal.pone.0229583 (PMC7053758; doi:10.1371/journal.pone.0229583)
Supplement: S2 File — This includes relevant scripts (See Tutorial). (ZIP) [file pone.0229583.s020.zip › S Tutorial/Step1_Imageprocessing/TestSinglePdata.m]

%% Allow a user to choose folder
%%
srcpData= 'F:\Analysis\chip302b\pdata (interval 20 sec)\pdata1596.mat';
load(srcpData);
HeatMap(pdata);


%%
%maxActivity = 10;

% Set parameters
global analysisInterval;
analysisInterval = 20;


srcImageFolder = uigetdir();
if srcImageFolder == 0 
    msgbox('Folder not chosen', 'Error', 'error');
    return;
end

cd(srcImageFolder);
[upperPath, deepestFolder] = fileparts(srcImageFolder);


%% Draw heatmap
maxActivity = 400;
wellInfoFileName = 'Well info.txt';
outLocomotionArray = ...
    CreateOutLocomotionArrayFor1ContinuousImaging('F:\Analysis\chip302b\pdata (interval 20 sec)', 'pdata1596.mat',0, wellInfoFileName);
DrawLocomotionHeatmapV2(240, outLocomotionArray, round(600/(size(outLocomotionArray, 2)-7)), ...
    round(500/(size(outLocomotionArray, 1)-3)), 0, maxActivity, ...
    true, [srcImageFolder filesep 'heatmapThumb.png']);
