# Supplementary material for: Optimized criteria for locomotion-based healthspan evaluation in C. elegans using the WorMotel system
Source: PLoS One. 2020 Mar 3;15(3):e0229583. doi: 10.1371/journal.pone.0229583 (PMC7053758; doi:10.1371/journal.pone.0229583)
Supplement: S2 File — This includes relevant scripts (See Tutorial). (ZIP) [file pone.0229583.s020.zip › S Tutorial/Step1_Imageprocessing/verify_dirlist.m]

% verify_dirlist.m
% Anthony Fouad
%
% After using the dir() command to get all files and folders, use this
% command to apply operations on the struct: 
%       1.      Remove bogus dot entries
%       2.      Keep folders only, (foldersflag==1), OR
%       2.      Keep files   only, (foldersflag==0)
%       3.      Specify a text search filter
%       4.      Specify a text NOT search filter
%       5.      Use sort_nat to "naturally" sort the file names, i.e. 
%               [A1 A10 A2]     -->     [A1 A2 A10]
%
% The input D can optionally be a full path length p.

function [D,N,ikeep,sortindex]=verify_dirlist(D,foldersflag,ftype,nottype,sortnatflag)

% Handle inputs
    if nargin < 2; foldersflag = 1; end
    if ~isstruct(D) 
        if ischar(D)
            D = dir(D);
        else
            error('dirlist D must be a struct!'); 
        end
    end
    
    if nargin < 5; sortnatflag = 1; end
        
% Remove bogus "dot" entries
    for i = length(D):-1:1; if D(i).name(1) == '.'; D(i) = []; end; end
    
% Keep folders or non-folders
    for i = length(D):-1:1; if D(i).isdir ~= foldersflag; D(i) = []; end; end
    
% Keep the specified file type or folder name segment
    ikeep = 1:length(D); 
    if nargin > 2
        if ~isempty(ftype)
            for i = length(D):-1:1
                if isempty(strfind(upper(D(i).name),upper(ftype)))
                    D(i)        = [];
                    ikeep(i)    = [];
                end
            end
        end
    end

% Exclude the specified file type if using file mode
    if nargin > 3 
        if ~isempty(nottype)
            for i = length(D):-1:1 
                if ~isempty(strfind(upper(D(i).name),upper(nottype)))
                    D(i)        = [];
                    ikeep(i)    = [];            
                end
            end
        end
    end

% Count the number of files too
    N = numel(D);
    
% Apply natural sorting if requested
    if sortnatflag
        [D,sortindex] = sort_nat_struct(D,N);
    end
    
    
end
