# Supplementary material for: Optimized criteria for locomotion-based healthspan evaluation in C. elegans using the WorMotel system
Source: PLoS One. 2020 Mar 3;15(3):e0229583. doi: 10.1371/journal.pone.0229583 (PMC7053758; doi:10.1371/journal.pone.0229583)
Supplement: S2 File — This includes relevant scripts (See Tutorial). (ZIP) [file pone.0229583.s020.zip › S Tutorial/Step2_Metrics/A_convertPdataToExcel.m]

% Convert Pdata to Excel
% 12/4/17 by Matthew Churgin 
% Run the program
% Select the pdata files you want to convert to excel
% Excel files will be written with the same name as their corresponding
% .mat file
% your folder location needs to be the folder where the pdata is located in
clear all
close all

filenames=uigetfile('*.mat','MultiSelect', 'on','Select the .mat files');
for i=1:length(filenames)
    try
        load(filenames{i})
        tname=filenames{i}(1:end-4);
    catch
        load(filenames)
        tname=filenames(1:end-4);
    end

    xlswrite([tname '.xlsx'],pdata)
    
    
end
