# Supplementary material for: Optimized criteria for locomotion-based healthspan evaluation in C. elegans using the WorMotel system
Source: PLoS One. 2020 Mar 3;15(3):e0229583. doi: 10.1371/journal.pone.0229583 (PMC7053758; doi:10.1371/journal.pone.0229583)
Supplement: S2 File — This includes relevant scripts (See Tutorial). (ZIP) [file pone.0229583.s020.zip › S Tutorial/Step2_Metrics/C_Summarizeactivity.m]

clear all
close all


%define the folder containing the pdata
    % extract pdatafile names
 pparent = 'E:\testutorial\excelpdata'; % place here the path for the "excel pdata folder"
[d_file,N_file] = verify_dirlist(pparent,0,'xls');

A=[];
B=nan(1,240);


% % extract stimulated data
% % extractions happens per file
% 
for n = 1:N_file
    
    pfile = fullfile(pparent,d_file(n).name);
    [~,sheet_name]=xlsfinfo(pfile);
    data=xlsread(pfile,sheet_name{1});  %%% change sheet_name{2} if you want to have baseline activities instead

    B=data(end-3,2:241);
    
    A = [A;B];
  
end      


xlswrite( 'Summarized_activity.xls',A) %% change name as needed for upcoming excel step
