# Supplementary material for: Optimized criteria for locomotion-based healthspan evaluation in C. elegans using the WorMotel system
Source: PLoS One. 2020 Mar 3;15(3):e0229583. doi: 10.1371/journal.pone.0229583 (PMC7053758; doi:10.1371/journal.pone.0229583)
Supplement: S2 File — This includes relevant scripts (See Tutorial). (ZIP) [file pone.0229583.s020.zip › S Tutorial/Step2_Metrics/I_Comparativeanalysis.m]

clear all
close all

% this script is required to calculated the normalized coordinates as
% needed for candidate selection
% this script needs two types of files : files containing the alive
% activity curves and the files containing individual worm LS and HR data
% at least
% the steps of the script are as follows
% AUC is calculated and saved in the same folder as alive act files
% AUC is normalized by its internal control and data is saved in same
% folder as alive act files
% mean LS and HR of EV populations are calculated
% LS and HR of worms is normalized on individual worm level and data is
% saved in same LSHS folder
% means of all the normalized values are taken 
% a super matrix with all three needed coordinates is created and saved in
% a separate folder


d = uigetdir(pwd, 'Select folder where alive activity is'); % choose the folder where your alive activity files are
files = dir(fullfile(d, '*.xlsx'));
% Display the names
files.name 

LSHSfolder = uigetdir(pwd, 'Select the folders where LS and HS are'); %choose the folder where files are that contain the LS and HS next to each other for each worm
copath = uigetdir(pwd, 'Select a folder to save normalized coordinates'); %(make upfront an extra folder) and then choose that folder as the folder where you want to save your normalized 3 coordinates together


alldata = NaN (1,12);

for i = 1: size(files,1)
   filename = files(i).name;

[num,txt] = xlsread(filename); % Convert your file to matfile
adata = {txt;num};
save(filename(1:5),'adata');%In your matfile name

D = adata{2,1}; % this is alive activity data with days as well

AUC =NaN(1,(size(D,2)-1)); % prep matrix for AUC
for j = 2:size(D,2)
    Q= trapz(D(:,1),D(:,j));
    AUC(1,j-1)=Q;
    Mp = AUC;
    dlmwrite([filename(1:5) '.txt'] ,Mp,'delimiter','\t'); % saved absolute AUC data
end  

   nAUC = NaN (1,4);
   for k = 1:4
       nAUC (1,k) = AUC (1,k)/AUC (1,1);
       xlswrite([LSHSfolder filesep filename(1:5) '_nAUC.xlsx'],nAUC);  % saved normalized AUC data
   end
   
    parfile = [LSHSfolder filesep filename(1:5) '-LSHS.xlsx']; % files containing LS and HR of individual worms (also other values of course)
    [num,txt,raw] = xlsread(parfile);
    bdata= {txt;num};
    E=bdata{2,1};
    meanLSEV = mean(E(:,1),'omitnan');
    meanHREV = mean(E(:,3),'omitnan');
    
    F = NaN (60,8);
    for l = 1:60
      F(l,1) = E(l,1)/meanLSEV;
      F(l,2) = E(l,3)/meanHREV;
      F(l,3) = E (l,6)/meanLSEV; % LS of G1 
      F(l,4) = E (l,8)/meanHREV; % HR of G1
      F(l,5) = E (l,11)/meanLSEV; % LS of G2
      F(l,6) = E (l,13)/meanHREV; % HR of G2
      F(l,7) = E (l,16)/meanLSEV; %LS of G3
      F(l,8) = E (l,18)/meanHREV;%HR of G3
    end
    
meanF = mean (F, 'omitnan');
xlswrite([LSHSfolder filesep filename(1:5) '_meannormLSHR.xlsx'],meanF);
   
% make novel matrix with all three values next to each other
nCoord = [meanF(1,1:2) nAUC(1,1) meanF(1,3:4) nAUC(1,2) meanF(1,5:6) nAUC(1,3) meanF(1,7:8) nAUC(1,4)];

% save this file in separate folder
xlswrite([copath filesep filename(1:5) '_nLSHRAUC.xlsx'],nCoord);


alldata = [alldata; nCoord];
AUC = [];
nAUC = [];
F =[];
nCoord =[];

end

xlswrite([copath filesep  'alldata_nLSHRAUC.xlsx'],alldata);
