# Supplementary material for: Optimized criteria for locomotion-based healthspan evaluation in C. elegans using the WorMotel system
Source: PLoS One. 2020 Mar 3;15(3):e0229583. doi: 10.1371/journal.pone.0229583 (PMC7053758; doi:10.1371/journal.pone.0229583)
Supplement: S2 File — This includes relevant scripts (See Tutorial). (ZIP) [file pone.0229583.s020.zip › S Tutorial/Step2_Metrics/mergeFolders.m]

% mergeFolders.m
% Anthony Fouad
% Fang-Yen Lab
% Fall 2018
%
% INPUTS;
%
%       * pparent is folder containing all daily folders e.g. "2018-10-16"
%       * pout is folder where you want all the images to go.

function mergeFolders(pparent,pout)
% STEP 1: Folder names

% if nargin < 2
    pparent = 'E:\cam6';
    pout = 'E:\PWM1B1toB3';    
% end

% STEP 2: Create the output directory if it doesn't exist
%     if ~exist(pout,'dir')
%        mkdir(pout); 
%     end

% STEP 3: Find all folders in the parent that need to be merged

[d_folder,N_folder] = verify_dirlist(pparent,1,'201');

% STEP 4: Go through each folder and copy images to the destination folder

for n = 1:N_folder
   
    % How many images are in this folder and what are their names
    tic;
    pcurrent = fullfile(pparent,d_folder(n).name);
    [d_img,N_img] = verify_dirlist(pcurrent,0,'png');
    for j = 1:N_img
       
        fin = fullfile(pcurrent,d_img(j).name);
        fout = fullfile(pout,d_img(j).name);
        copyfile(fin,fout);  
        
    end
    
    % Keep track of where we are
    tt = toc;
    fprintf('Moved contents of folder %d of %d, %0.2f minutes\n',n,N_folder,tt*(N_folder - n) / 60);
end


end
